# Supplementary material for: Multi-marker analysis of Fasciola gigantica from cattle and buffalo across Pakistan reveals high levels of genetic diversity and novel haplotypes
Source: Parasitology. 2025 Aug 8;152(10):1047–56. doi: 10.1017/S0031182025100693 (PMC12644955; doi:10.1017/S0031182025100693)
Supplement: Komal et al. supplementary material [file S0031182025100693sup001.zip]

Archive with 8 entries (8 files):
- Supplemental file 1.fasta
- Supplemental File 2.xlsx
- Supplemental File 3.xlsx
- Supplemental file 4.pdf
- Supplemental File 5.xlsx
- Supplemental File 6.pdf
- Supplemental File 7.pdf
- Supplemental File 8.pdf
