# Supplementary material for: Multi-marker analysis of Fasciola gigantica from cattle and buffalo across Pakistan reveals high levels of genetic diversity and novel haplotypes
Source: Parasitology. 2025 Aug 8;152(10):1047–56. doi: 10.1017/S0031182025100693 (PMC12644955; doi:10.1017/S0031182025100693)
Supplement: Komal et al. supplementary material [file S0031182025100693sup001.zip › Supplemental file 1.fasta]

>H1
GTTTAAGTTTGTGTTTTTTCAGAATCGTAGTTGGTTGTCTTGGTGAGGGGTTTATTTGTTGGTTTTGTTG
GCTTGTGGTTATTGTTTGTTGTTTTTTCTTAGGTTTGGGGGTGTTAGTAGTGTTAAATTTATGTTGTGGT
TTTTGGTTGTTACGAGTATGACTGGTTATAGTCTGTTGAGTGTTGGTTGGGGTTGTTATAATAAGTTTGC
TTTGGTGAGTTGTGTTCGTTCTGCTTTTGGGTCGGTTAGTTTTGAGGCTTGTTTTATGTGTATTGTCGTT
TTAGTTGCTTTGGTTTGGGGGAGTTATGG

>H2
GTTTAAGTTTGTGTTTTTTCAGAATCGTAGTTGGTTGTCTTGGTGAGGGGTTTATTTGTTGGTTTTGTTG
GCTTGTGGTTATTGTTTGTTGTTTTTTCTTAGGTTTGGGGGTGTTAGTAGTGTTAAATTTATGTTGTGGT
TTTTGGTTGTTACGAGTATGACTGGTTATAGTCTGTTGAGTGTTGGTTGGGGTTGTTATAATAAGTTTGC
TTTGGTGAGTTGTGTTCGTTCTGCTTTTGGGTCGGTTAGTTTTGAGGCTTGTTTTATGTGTATTGTTGTT
TTAGTTGCTTTGGTTTGGGGGAGTTATGG

>H3
GTTTAAGTTTGTGTTTTTTCAGAATCGTAGTTGGTTGTCTTGGTGAGGGGTTTATTTGTTGGTTTTGTTG
GCTTGTGGTTATTGTTTGTTGTTTTTTCTTAGGTTTGGGGGTGTTAGTAGTGTTAAATTTATGTTGTGGT
TTTTGGTTGTTACGAGTATGACTGGTTATAGTTTGTTGAGTGTTGGTTGGGGTTGTTATAATAAGTTTGC
TTTGGTGAGTTGTGTTCGTTCTGCTTTTGGGTCGGTTAGTTTTGAGGCTTGTTTTATGTGTATTGTTGTT
TTAGTTGCTCTGGTTTGGGGGAGTTATGG

>H4
GTTTAAGTTTGTGTTTTTTCAGAATCGTAGTTGGTTGTCTTGGTGAGGGGTTTATTTGTTGGTTTTGTTG
GCTTGTGGTTATTGTTTGTTGTTTTTTCTTAGGTTTGGGGGTGTTAGTAGTGTTAAATTTATGTTGTGGT
TTTTGGTTGTTACGAGTATGACTGGTTATAGTTTATTGAGTGTTGGTTGGGGTTGTTATAATAAGTTTGC
TTTGGTGAGTTGTGTTCGTTCTGCTTTTGGGTCGGTTAGTTTTGAGGATTGTTTTATGTGTATTGTCGTT
TTAGTTGCTTTGGTTTGGGGGAGTTATGG

>H5
GTTTAAGTTTGTGTTTTTTCAGAATCGTAGTTGGTTGTCTTGGTGAGGGGTTTATTTGTTGGTTTTGTTG
GATTGTGGTTATTGTTTGTTGTTTTTTCTTAGGTTTGGGGGTGTTAGTAGTGTTAAATTTATGTTGTGGT
TTTTGGTTGTTACGAGTATGACTGGTTATAGTTTATTGAGTGTTGGTTGGGGTTGTTATAATAAGTTTGC
TTTGGTGAGTTGTGTTCGTTCTGCTTTTGGGTCGGTTAGTTTTGAGGCTTGTTTTATGTGTATTGTCGTT
TTAGTTGCTTTGGTTTGGGGGAGTTATGG

>H6
GTTTAAGTTTGTGTTTTTTCAGAATCGTAGTTGGTTGTCTTGGTGAGGGGTTTATTTGTTGGTTTTGTTG
GCTTGTGGCTATTGTTTGTTGTTTTTTCTTAGGTTTGGGGGTGTTAGTAGTGTTAAATTTATGTTGTGGT
TTTTGGTTGTTACGAGTATGACTGGTTATAGTCTGTTGAGTGTTGGTTGGGGTTGTTATAATAAGTTTGC
TTTGGTGAGTTGTGTTCGTTCTGATTTTGGGTCGGTTAGTTTTGAGGCTTGTTTTATGTGTATTGTCGTT
TTAGTTGCTTTGGTTTGGGGGAGTTATGG

>H7
GTTTAAGTTTGTGTTTTTTCAGAATCGTAGTTGGTTGTCTTGGTGAGGGGTTTATTTGTTGGTTTTGTTG
GCTTGTGGCTATTGTTTGTTGTTTTTTCTTAGGTTTGGGGGTGTTAGTAGTGTTAAATTTATGTTGTGGT
TTTTGGTTGTTACGAGTATGACTGGTTATAGTCTGTTGAGTGTTGGTTGGGGTTGTTATAATAAGTTTGC
TTTGGTGAGTTGTGTTCGTTCTGCTTTTGGGTCGGTTAGTTTTGAGGATTGTTTTATGTGTATTGTCGTT
TTAGTTGCTTTGGTTTGGGGGAGTTATGG

>H8
GTTTAAGTTTGTGTTTTTTCAGAATCGTAGTTGGTTGTCTTGGTGAGGGGTTTATTTGTTGGTTTTGTTG
GCTTGTGGTTATTGTTTGTTGTTTTTTTTTAGGTTTGGGGGTGTTAGTAATGTTAAATTTATGTTGTGGT
TTTTGGTTGTTACGAGTATGACTGGTTATAGTCTGTTGAGTGTTGGTTGGGGTTGTTATAATAAGTTTGC
TTTGGTGAGTTGTGTTCGTTCTGCTTTTGGGTCGGTTAGTTTTGAGGCTTGTTTTATGTGTATTGTTGTT
TTAGTTGCTTTGGTTTGGGGGAGTTATGG

>H9
GTTTAAGTTTGTGTTTTTTCAGAATCGTAGTTGGTTGTCTTGGTGAGGGGTTTATTTGTTGGTTTTGTTG
GCTTGTGGTTATTGTTTGTTGTTTTTTCTTAGGTTTGGGGGTGTTAGTAGTGTTAAATTTATGTTGTGGT
TTTTGGTTGTTACGAGTATGACTGGTTATAGTTTGTTGAGTGTTGGTTGGGGTTGTTATAATAAGTTTGC
TTTGGTGAGTTGTGTTCGTTCTGCTTTTGGGTCGGTTAGTTTTGAGGCTTGTTTTATGTGTATTGTCGTT
TTAGTTGCTTTGGTTTGGGGGAGTTATGG

>H10
GTTTAAGTTTGTGTTTTTTCAGAATCGTAGTTGGTTGTCTTGGTGAGGGGTTTATTTGTTGGTTTTGTTG
GCTTGTGGTTATTGTTTGTTGTTTTTTCTTAGGTTTGGGGGTGTTAGTAGTGTTAAATTTATGTTGTGGT
TTTTGGTTGTTACGAGTATGACTGGTTATAGTCTGTTGAGTGTTGGTTGGGGTTGTTATAATAAGTTTGC
TTTAGTGAGTTGTGTTCGTTCTGCTTTTGGGTCGGTTAGTTTTGAGGCTTGTTTTATGTGTATTGTCGTT
TTAGTTGCTTTGGTTTGGGGGAGTTATGG

>H11
GTTTAAGTTTGTGTTTTTTCAGAATCGTAGTTGGTTGTCTTGGTGAGGGGTTTATTTGTTGGTTTTGTTG
GCTTGTGGTTATTGTTTGTTGTTTTTTCTTAGGTTTGGGGGTGTTAGTAGTGTTAAATTTATGTTGTGGT
TTTTGGTTGTTACGAGTATGACTGGTTATAGTCTGTTGAGTGTTGGTTGGGGTTGTTATAATAAGTTTGA
TTTGGTGAGTTGTGTTCGTTCTGCTTTTGGGTCGGTTAGTTTTGAGGCTTGTTTTATGTGTATTGCTGTT
TTAGTTGCTTTGGTTTGGGGGAGTTATGG

>H12
GTTTAAGTTTGTGTTTTTTCAGAATCGTAGTTGGTTGTCTTGGTGAGGGGTTTATTTGTTGGTTTTGTTG
GCTTGTGGTTATTGTTTGTTGTTTTTTCTTAGGTTTGGGGGTGTTAGTAGTGTTAAATTTATGTTGTGGT
TTTTGGTTGTTACGAGTATGACTGGTTATAGTCTGTTGAGTGTTGGTTGGGGTTGTTATAATAAGTTTGC
TTTGGTGAGTTGTGTTCGTTCTGCTTTTGGGTCGGTTAGTTTTGAGGATTGTTTTATGTGTATTGCTGTT
TTAGTTGCTTTGGTTTGGGGGAGTTATGG

>H13
GTTTAAGTTTGTGTTTTTTCAGAATCGTAGTTGGTTGTCTTGGTGAGGGGTTTATTTGTTGGTTTTGTTG
GCTTGTGGTTATTGTTTGTTGTTTTTTCTTAGGTTTGGGGGTGTTAGTAGTGTTAAATTTATGTTGTGGT
TTTTGGTTGTTACGAGTATGACTGGTTATAGTCTGTTGAGTGTTGGTTGGGGTTGTTATAATAAGTTTGC
TTTGGTGAGTTGTGTTCGTTCTGCTTTTGGGTCGGTTAGTTTTGAGGCTTGTTTTATGTGTATTGTTGTT
TTAGTTGATTTGGTTTGGGGGAGTTATGG

>H14
GTTTAAGTTTGTGTTTTTTCAGAATCGTAGTTGGTTGTCTTGGTGAGGGGTTTATTTGTTGGTTTTGTTG
GCTTGTGGTTATTGTTTGTTGTTTTTTCTTAGGTTTGGGGGTGTTAGTAGTGTTAAATTTATGTTGTGGT
TTTTGGTTGTTACGAGTATGACTGGTTATAGTCTGTTGAGTGTTGGTTGGGGTTGTTATAATAAGTTTGC
TTTGGTGAGTTGTGTTCGTTCTGCTTTTGGGTCGGTTAGTTTTGAGGATTGTTTTATGTGTATTGTTGTT
TTAGTTGCTTTGGTTTGGGGGAGTTATGG

>H15
GTTTAAGTTTGTGTTTTTTCAAAATCGTAGTTGGTTGTCTTGGTGAGGTGTTTATTTGTTGGTTTTGTTG
GCTTGTGGTTATTGTTTGTTGTTTTTTCTTAGGTTTGGGGGTGTTAGTAGTGTTAAATTTATGTTGTGGT
TTTTGGTTGTTACGAGTATGACTGGTTATAGTTTGTTGAGTGTTGGTTGGGGTTGTTATAATAAGTTTGC
TTTGGTGAGTTGTGTTCGTTCTGCTTTTGGGTCGGTTAGTTTTGAGGCTTGTTTTATGTGTATTGTTGTT
TTAGTTGCTTTGGTTTGGGGGAGTTATGG

>H16
GTTTAAGTTTGTGTTTTTTCAGAATCGTAGTTGGTTGTCTTGGTGAGGGGTTTATTTGTTGGTTTTGTTG
GCTTGTGGTTATTGTTTGTTGTTTTTTCTTAGGTTTGGGGGTGTTAGTAATGTTAAATTTATGTTGTGGT
TTTTGGTTGTTACGAGTATGACTGGTTATAGTCTGTTGAGTGTTGGTTGGGGTTGTTATAATAAGTTTGC
TTTGGTGAGTTGTGTTCGTTCTGCTTTTGGGTCGGTTAGTTTTGAGGCTTGTTTTATGTGTATTGTTGTT
TTAGTTGCTTTGGTTTGGGGGAGTTATGG

>H17
GTTTAAGTTTGTGTTTTTTCAGAATCGTAGTTGGTTGTCTTGGTGAGGGGTTTATTTGTTGGTTTTGTTG
GCTTGTGGTTATTGTTTGTTGTTTTTTCTTAGGTTTGGGGGTGTTAGTAGTGTTAAATTTATGTTGTGGT
TTTTGGTTGTTACGAGTATGACTGGTTATAGTCTGTTGAGTGTTGGCTGGGGTTGTTATAATAAGTTTGC
TTTGGTGAGTTGTGTTCGTTCTGCTTTTGGGTCGGTTAGTTTTGAGGCTTGTTTTATGTGTATTGTCGTT
TTAGTTGCTTTGGTTTGGGGGAGTTATGG

>H18
GTTTAAGTTTGTGTTTTTTCAGAATCGTAGTTGGTTGTCTTGGTGAGGGGTTTATTTGTTGGTTTTGTTG
GCTTGTGGTTATTGTTTGTTGTTTTTTTTTAGGTTTGGTGGTGTTAGTAATGTTAAATTTATGTTGTGGT
TTTTGGTTGTTACGAGTATTACTGGTTATAGTCTGTTGAGTGTTGGTTGGGGTTGTTATAATAAGTTTGC
TTTGGTGAGTTGTGTTCGTTCTGCTTTTGGGTCGGTTAGTTTTGAGGCTTGTTTTATGTGTATTGTTGTT
TTAGTTGCTTTGGTTTGGGGGAGTTATGG

>H19
GTTTAAGTTTGTGTTTTTTCAGAATCGTAGTTGGTTGTCTTGGTGAGGGGTTTATTTGTTGGTTTTGTTG
GCTTGTGGTTATTGTTTGTTGTTTTTTCTTAGGTTTGGGGGTGTTAGTAGTGTTAAATTTATGTTGTGGT
TTTTGGTTGTTACTAGTATGACTGGTTATAGTCTGTTGAGTGTTGGCTGGGGTTGTTATAATAAGTTTGC
TTTGGTGAGTTGTGTTCGTTCTGCTTTTGGGTCGGTTAGTTTTGAGGCTTGTTTTATGTGTATTGTCGTT
TTAGTTGCTTTGGTTTGGGGGAGTTATGG

>H20
GTTTAAGTTTGTGTTTTTTCAGAATCGTAGTTGGTTGTCTTGGTGAGGGGTTTATTTGTTGGTTTTGTTG
GCTTGTGGTTATTGTTTGTTGTTTTTTCTTAGGTTGGGGGGTGTTAGTAGTGTTAAATTTATGTTGTGGT
TTTTGGTTGTTACGAGTATGGCTGGTTATAGTCTGTTGAGTGTTGGTTGGGGTTGTTATAATAAGTTTGC
TTTGGTGAGTTGTGTTCGTTCTGCTTTTGGGTCGGTTAGTTTTGAGGCTTGTTTTATGTGTATTGTTGTT
TTAGTTGCTTTGGTTTGGGGGAGTTATGG

>H21
GTTTAAGTTTGTGTTTTTTCAGAATCGTAGTTGGTTGTCTTGGTGAGGGGTTTATTTGTTGGTTTTGTTG
GCTTGTGGTTATTGTTTGTTGTTTTTTCTTAGGTTTGGGGGTGTTAGTAGTGTTAAATTTATGTTGTGGT
TTTTGGTTGTTACGAGTATGACTGGTTATAGTCTGTTGAGTGTTGGCTGGGGTTGTTATAATAAGTTTGA
TTTGGTGAGTTGTGTTCGTTCTGCTTTTGGGTCGGTTAGTTTTGAGGCTTGTTTTATGTGTATTGTCGTT
TTAGTTGCTTTGGTTTGGGGGAGTTATGG

>H22
GTTTAAGTTTGTGTTTTTTCAGAATCGTAGTTGGTTGTCTTGGTGAGGGGTTTATTTGTTGGTTTTGTTG
GCTTGTGGTTATTGTTTGTTGTTTTTTCTTAGGTTTGGGGGTGTTAGTAGTGTTAAATTTATGTTGTGGT
TTTTGGTTGTTACGAGTATGACTGGTTATAGTTTATTGAGTGTTGGTTGGGGTTGTTATAATAAGTTTGC
TTTGGTGAGTTGTGTTCGTTCTGCTTTTGGGTCGGTTAGTTTTGAGGCTTGTTTTATGTGTATTGTCGTT
TTAGTTGATTTGGTTTGGGGGAGTTATGG

>H23
GTTTAAGTTTGTGTTTTTTCAGAATCGTAGTTGGTTGTCTTGGTGGGGGGTTTATTTGTTGGTTTTGTTG
GCTTGTGGTTATTGTTTGTTGTTTTTTCTTAGGTTTGGGGGTGTTAGTAGTGTTAAATTTATGTTGTGGT
TTTTGGTTGTTACGAGTATGACTGGTTATAGTCTGTTGAGTGTTGGTTGGGGTTGTTATAATAAGTTTGC
TTTGGTGAGTTGTGTTCGTTCTGCTTTTGGGTCGGTTAGTTTTGAGGCTTGTTTTATGTGTATTGTCGTT
TTAGTTGCTTTGGTTTGGGGGAGTTATGG

>H24
GTTTAAGTTTGTGTTTTTTCAGAATCGTAGTTGGTTGTCTTGGTGAGGGGTTTATTTGTTGGTTTTGTTG
GCTTGTGGTTATTGTTTGTTGTTTTTTCTTAGGTTTGGGGGTGTTAGTAGTGTTAAATTTATGTTGTGGT
TTTTGGTTGTTACGAGTATGACTGGTTATAGTTTATTGAGTGTTGGTTGGGGTTGTTATAATAAGTTTGC
TTTGGTGAGTTGTGTTCGTTCTGCTTTTGGGTCGGTTAGTTTTGAGGCTTGTTTTATGTGTATTGTTGTT
TTAGTTGCTTTGGTTTGGGGGAGTTATGG

>H25
GTTTAAGTTTGTGTTTTTTCAGAATCGTAGTTGGTTGTCTTGGTGAGGGGTTTATTTGTTGGTTTTGTTG
GCTTGTGGTTATTGTTTGTTGTTTTTTCTTAGGTTTGTGGGTGTTAGTAGTGTTAAATTTATGTTGTGGT
TTTTGGTTGTTACGAGTATGACTGGTTATAGTCTGTTGAGTGTTGGCTGGGGTTGTTATAATAAGTTTGC
TTTGGTGAGTTGTGTTCGTTCTGCTTTTGCGTCGGTTAGTTTTGAGGCTTGTTTTATGTGTATTGTCGTT
TTAGTTGCTTTGGTTTGGGGGAGTTATGG

>H26
GTTTAAGTTTGTGTTTTTTCAGAATCGTAGTTGGTTGTCTTGGTGAGGGGTTTATCTGTTGGTTTTGTTG
GCTTGTGGTTATTGTTTGTTGTTTTTTCTTAGGTTTGGGGGTGTTAGTAGTGTTAAATTTATGTTGTGGT
TTTTGGTTGTTACGAGTATGACTGGTTATAGTCTGTTGAGTGTTGGTTGGGGTTGTTATAATAAGTTTGC
TTTAGTGAGTTGTGTTCGTTCTGCTTTTGGGTCGGTTAGTTTTGAGGCTTGTTTTATGTGTATTGTCGTT
TTAGTTGCTTTGGTTTGGGGGAGTTATGG

>H27
GTTTAAGTTTGTGTTTTTTCAGAATCGTAGTTGGTTGTCTTGGTGAGGGGTTTATTTGTTGGTTTTGTTG
GCTTGTGGCTATTGTTTGTTGTTTTTTCTTAGGTTTGGGGGTGTTAGTAGTGTTAAATTTATGTTGTGGT
TTTTGGTTGTTACGAGTATGACTGGTTATAGTCTGTTGAGTGTTGGTTGGGGTTGTTATAATAAGTTTGC
TTTGGTGAGTTGTGTTCGTTCTGCTTTTGGGTCGGTTAGTTTTGAGGATTGTTTTATGTGTATCGTTGTT
TTAGTTGCTTTGGTTTGGGGGAGTTATGG

>H28
GTTTAAGTTTGTGTTTTTTCAGAATCGTAGTTGGTTGTCTTGGTGGGGGGTTTATTTGTTGGTTTTGTTG
GCTTGTGGTTATTGTTTGTTGTTTTTTCTTAGGTTTGGGGGGGTTAGTAGTGTTAAATTTATGTTGTGGT
TTTTGGTTGTTACGAGTATGACTGGTTATAGTCTGTTGAGTGTTGGTTGGGGTTGTTATAATAAGTTTGC
TTTGGTGAGTTGTGTTCGTTCTGCTTTTGGGTCGGTTAGTTTTGAGGCTTGTTTTATGTGTATTGTTGTT
TTAGTTGCTTTGGTTTGGGGGAGTTATGG

>H29
GTTTAAGTTTGTGTTTTTTCAGAATCGTAGTTGGTTGTCTTGGTGAGGGGTTTATTTGTTGGTTTTGTTG
GCTTGTGGTTATTGTTTGTTGTTTTTTCTTAGGTTTGGGGGGGTTAGTAGTGTTAAATTTATGTTGTGGT
TTTTGGTTGTTACGAGTATGACTGGTTATAGTCTGTTGAGTGTTGGTTGGGGTTGTTATAATAAGTTTGC
TTTGGTGAGTTGTGTTCGTTCTGCTTTTGGGTCGGTTAGTTTTGAGGCTTGTTTTATGTGTATTGTTGTT
TTAGTTGATTTGGTTTGGGGGAGTTATGG

>H30
GTTTAAGTTTGTGTTTTTTCAGAATCGTAGTTGGTTGTCTTGGTGGGGTGTTTATTTGTTGGTTTTGTTG
GCTTGTGGTTATTGTTTGTTGTTTTTTCTTAGGTTTGGAGGTGTTAGTGGTGTTAAATTTATGTTGTGGT
TTTTAGTTGTTACGAGTATGACTGGTTATAGTTTGTTGAGTGTTGGTTGGGGTTGTTATAATAAGTTTGC
TTTGGTGAGTTGTGTTCGTTCTGCTTTTGGGTCGGTTAGTTTTGAGGCTTGTTTTATGTGTATTGTCGTT
TTAGTTGCTTTGGTTTGGGGGAGTTATGG

>H31
GTTTAAGTTTGTGTTTTTTCAGAATCGTAGTTGGTTGTCTTGGTGGGGTGTTTATTTGTTGGTTTTGTTG
GCTTGTGGTTATTGTTTGTTGTTTTTTCTTAGGTTTGGAGGTGTTAGTGGTGTTAAATTTATGTTGTGAT
TTTTAGTTGTTACGAGTATGACTGGTTATAGTTTGTTGAGTGTTGGTTGGGGTTGTTATAATAAGTTTGC
TTTGGTGAGCTGTGTTCGTTCTGCTTTTGGGTCTGTTAGTTTTGAGGCTTGTTTTATGTGTATTGTTGTT
TTAGTTGCTTTGGTTTGGGGGAGTTATGG

>H32
GTTTAAGTTTGTGTTTTTTCAGAATCGTAGTTGGTTGTCTTGGTGGGGTGTTTATTTGTTGGTTTTGTTG
GCTTGTGGTTATTGTTTGTTGTTTTTTCTTAGGTTTGGGGGTGTTAGTGGTGTTAAATTTATGTTGTGAT
TTTTAGTTGTTACGAGTATGACTGGTTATAGTTTGTTGAGTGTTGGTTGGGGTTGTTATAATAAGTTTGC
TTTGGTGAGCTGTGTTCGTTCTGCTTTTGGGTCTGTTAGTTTTGAGGCTTGTTTTATGTGTATTGTTGTT
TTGGTTGCTTTGGTTTGGGGGAGTTATGG

>H33
GTTTAAGTTTGTGTTTTTTCAGAATCGTAGTTGGTTGTCTTGGTGAGGGGTTTATTTGTTGGTTTTGTTG
GCTTGTGGTTATTGTTTGTTGTTTTTTCTCAGGTTTGGGGGTGTTAGTAGTGTTAAATTTATGTTGTGGT
TTTTGGTTGTTACGAGTATGACTGGTTATAGTCTGTTGAGTGTTGGTTGGGGTTGTTATAATAAGTTTGC
TTTGGTGAGTTGTGTTCGTTCTGCTTTTGGGTCGGTTAGTTTTGAGGCTTGTTTTATGTGTATTGTCGTT
TTAGTTGCTTTGGTTTGGGGGAGTTATGG

>H34
GTTTAAGTTTGTGTTTTTTCAGAATCGTAGTTGGTTGTCTTGGTGGGGTGTTTATTTGTTGGTTTTGTTG
GCTTGTGGTTATTGTTTGTTGTTTTTTCTTAGGTTTGGAGGTGTTAGTGGTGTTAAATTTATGTTGTGAT
TTTTAGTTGTTACGAGTATGACTGGTTATAGTTTGTTGAGTGTTGGTTGGGGTTGTTATAATAAGTTTGC
TTTGGTGAGTTGTGTTCGTTCTGCTTTTGGGTCGGTTAGTTTTGAGGCTTGTTTTATGTGTATTGTTGTT
TTAGTTGCTTTGGTTTGGGGGAGTTATGG

>H35
GTTTAAGTTTGTGTTTTTTCAGAATCGTAGTTGGTTGTCTTGGTGGGGTGTTTATTTGTTGGTTTTATTG
GCTTGTGGTTATTGTTTGTTGTTTTTTCTTAGGTTTGGAGGTGTTAGTGGTGTTAAATTTATGTTGTGGT
TTTTAGTTGTTACGAGTATGACTGGCTATAGTTTGTTGAGTGTTGGTTGGGGTTGTTATAATAAGTTTGC
TTTGGTAAGTTGTGTTCGTTCTGCTTTTGGGTCGGTTAGTTTTGAGGCTTGTTTTATGTGTATTGTCGTT
TTAGTTGCTTTGGTTTGGGGGAGTTATGG

>H36
GTTTAAGTTTGTGTTTTTTCAGAATCGTAGTTGGTTGTCTTGGTGGGGTGTTTATCTGTTGGTTTTGTTG
GCTTGTGGCTATTGTGTGTTGTTTTTTTTTAGGTTTGGTGGTGTTAGTAGTGTTAAATTTATGTTGTGGT
TTTTAGTGGTTACTAGTATGACTGGTTATAGGTTGTTAAGTGTTGGTTGGGGTTGTTATAATAAGTTTGC
TTTGGTTAGCTGTGTTCGTTCTGCTTTTGGGTCTGTTAGGTTTGAGGCTTGTTTTATGTGTATTGTTGTT
TTGGTTGCATTGGTTTGGGGGAGTTATGG

>H37
GTTTAAGTTTGTGTTTTTTCAGAATCGTAGTTGGTTGTCTTGGTGGGGTGTTTATTTGTTGGTTTTGTTG
GCTTGTGGATATTGTGTGTTGTTTTTTTTTAGGTTCGGTGGTGTTAGTAGTGTTAAATTTATGTTGTGGT
TTTTAGTGGTTACTAGTATGACTGGTTATAGGTTGTTAAGTGTTGGTTGGGGTTGTTATAATAAGTTTGC
TTTGGTTAGCTGTGTTCGTTCTGCTTTTGGGTCTGTTAGGTTTGAGGCTTGTTTTATGTGTATTGTTGTT
TTGGTTGCATTGGTTTGGGGGAGTTATGG

>H38
GTTTAAGTTTGTGTTTTTTCAGAATCGTAGTTGGTTGTCTTGGTGAGGGGTTTATTTGTTGGTTTTGTTG
GCTTGTGGTTATTGTTTGTTGTTTTTTCTTAGGTTTGGGGGTGTTAGTAGTGTTAAATTTATGTTGTGGT
TTTTGGTTGTTACGAGTATGACTGGTTATAGTCTGTTGAGTGTTGGTTGGGGTTGTTATAATAAGTTTGC
TTTGGTGAGTTGTGTTCGTTCTGCTTTTGGGTCGGTTAGTTTTGAGGCTTGTTTTATGTGTGTTGTCGTT
TTAGTTGCTTTGGTTTGGGGGAGTTATGG

>H39
GTTTAAGTTTGTGTTTTTTCAGAATCGTAGTTGGTTGTCTTGGTGAGGGGTTTATTTGTTGGTTTTGTTG
GCTTGTGGTTATTGTTTGTTGTTTTTTCTTAGGTTTGGGGGTGTTAGTAGTGTTAAATTTATGTTGTGGT
TTTTGGTTGTTACGAGTATGACTGGTTATAGTCTGTTGAGTGTTGGTTGGGGGAGTTATAATAAGTTTGC
TTTGGTGAGTTGTGTTCGTTCTGCTTTTGGGTCGGTTAGTTTTGAGGCTTGTTTTATGTGTATTGTCGTT
TTAGTTGCTTTGGTTTGGGGGAGTTATGG

>H40
GTTTAAGTTTGTGTTTTTTCAGAATCGTAGTTGGTTGTCTTGGTGAGGGGTTTATTTGTTGGTTTTGTTG
GCTTGTGGCTATTGTTTGTTGTTTTTTCTTAGGTTTGGGGGTGTTAGTAGTGTTAAATTTATGTTGTGGT
TTTTGGTTGTTACGAGTATGACTGGTTATAGTCTGTTGAGTGTTGGTTGGGGTTGTTATAATAAGTTTGC
TTTGGTGAGTTGTGTTCGTTCTGCTTTTGGGTCGGTTAGTTTTGAGGCTTGTTTTATGTGTATTGTCGTT
TTAGTTGCTTTGGTTTGGGGGAGTTATGG

>H41
GTTTAAGTTTGTGTTTTTTCAGAATCGTAGTTGGTTGTCTTGGTGAGGGGTTTATTTGTTGGTTTTGTTG
GCTTGTGGCTATTGTTTGTTGTTTTTTCTTAGGTTTGGGGGTGTTAGTAGTGTTAAATTTATGTTGTGGT
TTTTGGTTGTTACGAGTATGACTGGTTATAGTCTGTTGAGTGTTGGTTGGGGTTGTTATAATAAGTTTGC
TTTGGTGAGTTGTGTTCGTTCTGCTTTTGGGTCGGTTAGTTTTGAGGCTTGTTTTATGTGTATTGTTGTT
TTAGTTGCTTTGGTTTGGGGGAGTTATGG

>H42
GTTTAAGTTTGTGTTTTTTCAGAATCGTAGTTGGTTGTCTTGGTGAGGGGTTTATTTGTTGGTTTTGTTG
GCTTGTGGTTATTGTTTGTTGTTTTTTCTTAGGTTTGGGGGTGTTAGTAGTGTTAAATTTATGTTGTGGT
TTTTGGTTGTTACGAGTATGACTGGTTATAGTCTGTTGAGTGTTGGTTGGGGGAGTTATAATAAGTTTGC
TTTGGTGAGTTGTGTTCGTTCTGCTTTTGGGTCGGTTAGTTTTGAGGCTTGTTTTATGTGTATTGTTGTT
TTAGTTGCTTTGGTTTGGGGGAGTTATGG

>H43
GTTTAAGTTTGTGTTTTTTCAGAATCGTAGTTGGTTGTCTTGGTGGGGTGTTTATTTGTTGGTTTTGTTG
GCTTGTGGTTATTGTTTGTTGTTTTTTCTTAGGTTTGGGGGTGTTAGTAGTGTTAAATTTATGTTGTGGT
TTTTGGTTGTTACGAGTATGACTGGTTATAGTCTGTTGAGTGTTGGTTGGGGTTGTTATAATAAGTTTGC
TTTGGTGAGTTGTGTTCGTTCTGCTTTTGGGTCGGTTAGTTTTGAGGCTTGTTTTATGTGTATTGTTGTT
TTGGTTGCATTGGTTTGGGGGAGTTATGG

>H44
GTTTAAGTTTGTGTTTTTTCAGAATCGTAGTTGGTTGTCTTGGTGAGGGGTTTATTTGTTGGTTTTGTTG
GCTTGTGGTTATTGTTTGTTGTTTTTTCTTAGGTTTGGGGGTGTTAGTAGTGTTAAATTTATGTTGTGGT
TTTTGGTTGTTACGAGTATGACTGGTTATAGCCTGTTGAGTGTTGGTTGGGGTTGTTATAATAAGTTTGC
TTTGGTGAGTTGTGTTCGTTCTGCTTTTGGGTCGGTTAGTTTTGAGGCTTGTTTTATGTGTATTGTTGTT
TTAGTTGCTTTGGTTTGGGGGAGTTATGG

>H45
GTTTAAGTTTGTGTTTTTTCAAAATCGTAGTTGGTTGTCTTGGTGGGGTGTTTATTTGTTGGTTTTGTTG
GCTTGTGGTTATTGTTTGTTGTTTTTTCTTAGGTTTGGGGGTGTTAGTAGTGTTAAATTTATGTTGTGGT
TTTTGGTTGTTACGAGTATGACTGGTTATAGTTTGTTGAGTGTTGGTTGGGGTTGTTATAATAAGTTTGC
TTTGGTGAGTTGTGTTCGTTCTGCTTTTGGGTCGGTTAGTTTTGAGGCTTGTTTTATGTGTATTGTTGTT
TTAGTTGCTTTGGTTTGGGGGAGTTATGG

>H46
GTTTAAGTTTGTGTTTTTTCAGAATCGTAGTTGGTTGTCTTGGTGAGGGGTTTATTTGTTGGTTTTGTTG
GCTTGTGGTTATTGTTTGTTGTTTTTTCTTAGGTTTGGGGGTGTTAGTAGTGTTAAATTTATGTTGTGGT
TTTTGGTTGTTACGAGTATGACTGGTTATAGTTTGTTGAGTGTTGGTTGGGGTTGTTATAATAAGTTTGC
TTTGGTGAGTTGTGTTCGTTCTGCTTTTGGGTCGGTTAGTTTTGAGGCTTGTTTTATGTGTATTGTTGTT
TTAGTTGCTTTGGTTTGGGGGAGTTATGG

>H47
GTTTAAGTTTGTGTTTTTTCAGAATCGTAGTTGGTTGTCTTGGTGAGGGGTTTATTTGTTGGTTTTGTTG
GCTTGTGGTTATTGTTTGTTGTTTTTTCTTAGGTTTGGGGGTGTTAGTAGTGTTAAATTTATGTTGTGGT
TTTTGGTTGTTACGAGTATGACTGGTTATAGTCTGTTGAGTGTTGGCTGGGGTTGTTATAATAAGTTTGC
TTTGGTGAGTTGTGTTCGTTCTGCTTTTGGGTCGGTTAGTTTTGAGGCTTGTTTTATGTGTATTGTTGTT
TTAGTTGCTTTGGTTTGGGGGAGTTATGG

>H48
GTTTAAGTTTGTGTTTTTTCAGAATCGTAGTTGGTTGTCTTGGTGAGGGGTTTATTTGTTGGTTTTGTTG
GCTTGTGGCTATTGTTTGTTGTTTTTTCTTAGGTTTGGGGGTGTTAGTAGTGTTAAATTTATGTTGTGGT
TTTTGGTTGTTACGGGTATGACTGGTTATAGTCTGTTGAGTGTTGGTTGGGGTTGTTATAATAAGTTTGC
TTTGGTGAGTTGTGTTCGTTCTGCTTTTGGGTCGGTTAGTTTTGAGGCTTGTTTTATGTGTATTGTTGTT
TTAGTTGCTTTGGTTTGGGGGAGTTATGG

>H49
GTTTAAGTTTGTGTTTTTTCAGAATCGTAGTTGGTTGTCTTGGTGAGGGGTTTATTTGTTGGTTTTGTTG
GCTTGTGGTTATTGTTTGTTGTTTTTTCTTAGGTTTGGGGGTGTTAGTAGTGTTAAATTTATGTTGTGGT
TTTTGGTTGTTACGGGTATGACTGGTTATAGTCTGTTGAGTGTTGGTTGGGGTTGTTATAATAAGTTTGC
TTTGGTGAGTTGTGTTCGTTCTGCTTTTGGGTCGGTTAGTTTTGAGGCTTGTTTTATGTGTATTGTTGTT
TTAGTTGCTTTGGTTTGGGGGAGTTATGG

>H50
GTTTAAGTTTGTGTTTTTTCAGAATCGTAGTTGGTTGTCTTGGTGGGGTGTTTATTTGTTGGTTTTGTTG
GCTTGTGGCTATTGTTTGTTGTTTTTTCTTAGGTTTGGGGGTGTTAGTAGTGTTAAATTTATGTTGTGGT
TTTTGGTTGTTACGAGTATGACTGGTTATAGTCTGTTGAGTGTTGGTTGGGGTTGTTATAATAAGTTTGC
TTTGGTGAGTTGTGTTCGTTCTGCTTTTGGGTCGGTTAGTTTTGAGGCTTGTTTTATGTGTATTGTTGTT
TTAGTTGCTTTGGTTTGGGGGAGTTATGG

>H51
GTTTAAGTTTGTGTTTTTTCAGAATCGTAGTTGGTTGTCTTGGTGGGGTGTTTATTTGTTGGTTTTGTTG
GCTTGTGGCTATTGTGTGTTGTTTTTTTTTAGGTTTGGGGGTGTTAGTAGTGTTAAATTTATGTTGTGGT
TTTTGGTTGTTACGAGTATGACTGGTTATAGTCTGTTGAGTGTTGGTTGGGGTTGTTATAATAAGTTTGC
TTTGGTGAGTTGTGTTCGTTCTGCTTTTGGGTCGGTTAGTTTTGAGGCTTGTTTTATGTGTATTGTTGTT
TTGGTTGCATTGGTTTGGGGGAGTTATGG

>H52
GTTTAAGTTTGTGTTTTTTCAGAATCGTAGTTGGTTGTCTTGGTGAGGGGTTTATTTGTTGGTTTTGTTG
GCTTGTGGTTATTGTTTGTTGTTTTTTCTTAGGTTTGGAGGTGTTAGTAGTGTTAAATTTATGTTGTGGT
TTTTGGTTGTTACGAGTATGACTGGTTATAGTCTGTTGAGTGTTGGTTGGGGTTGTTATAATAAGTTTGC
TTTGGTGAGTTGTGTTCGTTCTGCTTTTGGGTCGGTTAGTTTTGAGGCTTGTTTTATGTGTATTGTTGTT
TTAGTTGCTTTGGTTTGGGGGAGTTATGG

>H53
GTTTAAGTTTGTGTTTTTTCAGAATCGTAGTTGGTTGTCTTGGTGAGGGGTTTATTTGTTGGTTTTGTTG
GCTTGTGGTTATTGTTTGTTGTTTTTTTTTAGGTTTGGGGGTGTTAGTAGTGTTAAATTTATGTTGTGGT
TTTTGGTTGTTACGAGTATGACTGGTTATAGTCTGTTGAGTGTTGGTTGGGGTTGTTATAATAAGTTTGC
TTTGGTGAGTTGTGTTCGTTCTGCTTTTGGGTCGGTTAGTTTTGAGGCTTGTTTTATGTGTATTGTTGTT
TTAGTTGCTTTGGTTTGGGGGAGTTATGG

>H54
GTTTAAGTTTGTGTTTTTTCAGAATCGTAGTTGGTTGTCTTGGTGGGGTGTTTATTTGTTGGTTTTGTTG
GCTTGTGGCTATTGTGTGTTGTTTTTTTTTAGGTTTGGTGGTGTTAGTAGTGTTAAATTTATGTTGTGGT
TTTTAGTGGTTACTAGTATGACTGGTTATAGGTTGTTAAGTGTTGGTTGGGGTTGTTATAATAAGTTTGC
TTTGGTTAGCTGTGTTCGTTCTGCTTTTGGGTCTGTTAGGTTTGAGGCTTGTTTTATGTGTATTGTTGTT
TTGGTTGCATTGGTTTGGGGGAGTTATGG

>H55
GTTTAAGTTTGTGTTTTTTCAGAATCGTAGTTGGTTGTCTTGGTGGGGTGTTTATTTGTTGGTTTTGTTG
GCTTGTGGCTATTGTGTGTTGTTTTTTTTTAGGTTTGGTGGTGTTAGTAGTGTTAAATTTATGTTGTGGT
TTTTAGTGGTTACTAGTATGACTGGTTATAGGTTGTTAAGTGTTGGTTGGGGTTGTTATAATAAGTTTGC
TTTGGTTAGCTGTGTTCGTTCTGCTTTTGGGTCTGTTAGGTTTGAGGCTTGTTTTATGTGTATTGTTGTT
TTAGTTGCTTTGGTTTGGGGGAGTTATGG

>H56
GTTTAAGTTTGTGTTTTTTCAGAATCGTAGTTGGTTGTCTTGGTGGGGTGTTTATTTGTTGGTTTTGTTG
GCTTGTGGCTATTGTGTGTTGTTTTTTTTTAGGTTTGGTGGTGTTAGTAGTGTTAAATTTATGTTGTGGT
TTTTGGTTGTTACGAGTATGACTGGTTATAGTCTGTTGAGTGTTGGTTGGGGTTGTTATAATAAGTTTGC
TTTGGTTAGCTGTGTTCGTTCTGCTTTTGGGTCTGTTAGGTTTGAGGCTTGTTTTATGTGTATTGTTGTT
TTGGTTGCATTGGTTTGGGGGAGTTATGG

>H57
GTTTAAGTTTGTGTTTTTTCAGAATCGTAGTTGGTTGTCTTGGTGAGGGGTTTATTTGTTGGTTTTGTTG
GCTTGTGGTTATTGTTTGTTGTTTTTTCTTAGGTTTGGGGGTGTTAGTAGTGTTAAATTTATGTTGTGGT
TTTTAGTGGTTACTAGTATGACTGGTTATAGGTTGTTAAGTGTTGGTTGGGGTTGTTATAATAAGTTTGC
TTTGGTGAGTTGTGTTCGTTCTGCTTTTGGGTCGGTTAGTTTTGAGGCTTGTTTTATGTGTATTGTTGTT
TTAGTTGCTTTGGTTTGGGGGAGTTATGG

>H58
GTTTAAGTTTGTGTTTTTTCAGAATCGTAGTTGGTTGTCTTGGTGGGGTGTTTATTTGTTGGTTTTGTTG
GCTTGTGGCTATTGTGTGTTGTTTTTTTTTAGGTTTGGTGGTGTTAGTAGTGTTAAATTTATGTTGTGGT
TTTTAGTGGTTACTAGTATGACTGGTTATAGGTTGTTAAGTGTTGGTTGGGGTTGTTATAATAAGTTTGC
TTTGGTTAGCTGTGTTCGTTCTGCTTTTGGGTCGGTTAGTTTTGAGGCTTGTTTTATGTGTATTGTTGTT
TTAGTTGCATTGGTTTGGGGGAGTTATGG

>H59
GTTTAAGTTTGTGTTTTTTCAGAATCGTAGTTGGTTGTCTTGGTGAGGGGTTTATTTGTTGGTTTTGTTG
GCTTGTGGCTATTGTGTGTTGTTTTTTTTTAGGTTTGGTGGTGTTAGTAGTGTTAAATTTATGTTGTGGT
TTTTAGTGGTTACTAGTATGACTGGTTATAGGTTGTTAAGTGTTGGTTGGGGTTGTTATAATAAGTTTGC
TTTGGTTAGCTGTGTTCGTTCTGCTTTTGGGTCTGTTAGGTTTGAGGCTTGTTTTATGTGTATTGTTGTT
TTAGTTGCTTTGGTTTGGGGGAGTTATGG

>H60
GTTTAAGTTTGTGTTTTTTCAGAATCGTAGTTGGTTGTCTTGGTGGGGTGTTTATTTGTTGGTTTTGTTG
GCTTGTGGCTATTGTGTGTTGTTTTTTTTTAGGTTTGGTGGTGTTAGTAGTGTTAAATTTATGTTGTGGT
TTTTAGTGGTTACTAGTATGACTGGTTATAGTCTGTTGAGTGTTGGTTGGGGTTGTTATAATAAGTTTGC
TTTGGTTAGCTGTGTTCGTTCTGCTTTTGGGTCTGTTAGGTTTGAGGCTTGTTTTATGTGTATTGTTGTT
TTGGTTGCATTGGTTTGGGGGAGTTATGG

>H61
GTTTAGTTTGTGTTTTTTCAGAATCGTAGTTGGTTGTCTTGGTGAGGGGTTTATTTGTTGGTTTTGTTGG
CTTGTGGTTATTGTTTGTTGTTTTTTCTTAGGTTTGGGGGTGTTAGTAGTGTTAAATTTATGTTGTGGTT
TTTGGTTGTTACGAGTATGACTGGTTATAGTCTGTTGAGTGTTGGTTGGGGTTGTTATAATAAGTTTGCT
TTGGTGAGTTGTGTTCGTTCTGCTTTTGGGTCGGTTAGTTTTGAGGCTTGTTTTATGTGTATTGTCGTTT
TAGTTGCTTTGGTTTGGGGGAGTTATGG

>H62
GTTTAAGTTTGTGTTTTTTCAGAATCGTAGTTGGTTGTCTTGGTGAGGGGTTTATTTGTTGGTTTTGTTG
GCTTGGGTTATTGTTTGTTGTTTTTTCTTAGGTTTGGGGGTGTTAGTAGTGTTAAATTTATGTTGTGGTT
TTTGGTTGTTACGAGTATGACTGGTTATAGTCTGTTGAGTGTTGGTTGGGGTTGTTATAATAAGTTTGCT
TTGGTGAGTTGTGTTCGTTCTGCTTTTGGGTCGGTTAGTTTTGAGGCTTGTTTTATGTGTATTGTCGTTT
TAGTTGCTTTGGTTTGGGGGAGTTATGG

>H63
GTTTAAGTTTGTGTTTTTTCAGAATCGTAGTTGGTTGTCTTGGTGAGGGGTTTATTTGTTGGTTTTGTTG
GCTTGTGGTTATTGTTTGTTGTTTTTTCTTAGGTTTGGGGGTGTTAGTAGTGTTAAATTTATGTTGTGGT
TTTTGTTGTTACGAGTATGACTGGTTATAGTCTGTTGAGTGTTGGTTGGGGTTGTTATAATAGTTTGCTT
TGGTGAGTTGTGTTCGTTCTGCTTTTGGGTCGGTTAGTTTTGAGGCTTGTTTTATGTGTATTGTCGTTTT
AGTTGCTTTGGTTTGGGGGAGTTATGG

>H64
GTTTAAGTTTGTGTTTTTTCAGAATCGTAGTTGGTTGTCTTGGTGAGGGGTTTATTTGTTGGTTTTGTTG
GCTTGTGGTTATTGTTTGTTGTTTTTTCTTAGGTTTGGGGGTGTTAGTAGTGTTAAATTTATGTTGTGGT
TTTTGGTTGTTACGAGTATGACTGGTTATAGTCTGTTGAGTGTTGGTTGGGGTTGTTATAATAGTTTGCT
TTGGTGAGTTGTGTTCGTTCTGCTTTTGGGTCGGTTAGTTTTGAGGCTTGTTTTATGTGTATTGTCGTTT
TAGTTGCTTTGGTTTGGGGGAGTTATGG

>H65
GTTTAAGTTTGTGTTTTTTCAGAATCGTAGTTGGTTGTCTTGGTGAGGGGTTTATTTGTTGGTTTTGTTG
GCTTGTGGTTATTGTTTGTTGTTTTTTCTTAGGTTTGGGGGTGTTAGTAGTGTTAAATTTATGTTGTGGT
TTTTGTTGTTACGAGTATGACTGGTTATAGTCTGTTGAGTGTTGGTTGGGGTTGTTATAATAAGTTTGCT
TTGGTGAGTTGTGTTCGTTCTGCTTTTGGGTCGGTTAGTTTTGAGGCTTGTTTTATGTGTATTGTCGTTT
TAGTTGCTTTGGTTTGGGGGAGTTATGG

>H66
GTTTAAGTTTGTGTTTTTTCAGAATCGTAGTTGGTTGTCTTGGTGAGGGATTTATTTGTTGGTTTTGTTG
GCTTGTGGTTATTGTTTGTTGTTTTTTCTTAGGTTTGGGGGTGTTAGTAGTGTTAAATTTATGTTGTGGT
TTTTGGTTGTTACGAGTATGACTGGTTATAGTCTGTTGAGTGTTGGTTGGGGTTGTTATAATAAGTTTGC
TTTGGTGAGTTGTGTTCGTTCTGCTTTTGGGTCGGTTAGTTTTGAGGCTTGTTTTATGTGTATTGTCGTT
TTAGTTGCTTTGGTTTGGGGGAGTTATGG

>H67
GTTTAAGTTTGTGTTTTTTCAGAATCGTAGTTGGTTGTCTTGGTGAGGGGTTTATTTGTTGGTTTTGTTG
GCTTGTGGTTATTGTTTGTTGTTTTTTCTTAGGTTTGGGGGTGTTAGTAGTGTTAAATTTATGTTGTGGT
TTTTGGTTGTTACGAGTATGACTGGTTATAGTCTGTTAAGTGTTGGTTGGGGTTGTTATAATAAGTTTGC
TTTGGTGAGTTGTGTTCGTTCTGCTTTTGGGTCGGTTAGTTTTGAGGCTTGTTTTATGTGTATTGTCGTT
TTAGTTGCTTTGGTTTGGGGGAGTTATGG

>H68
GTTTAAGTTTGTGTTTTTTCAGAATCGTAGTTGGTTGTCTTGGTGAGGGGTTTATTTGTTGGTTTTGTTG
GCTTGTGGTTATTGTTTGTTGTTTTTTCTTAGGTTTGGGGGTGTTAGTAGTGTTAAATTTATGTTGTGGT
TTTTGGTTGTTACGAGTATGACTGGCTATAGTCTGTTGAGTGTTGGTTGGGGTTGTTATAATAAGTTTGC
TTTGGTGAGTTGTGTTCGTTCTGCTTTTGGGTCGGTTAGTTTTGAGGCTTGTTTTATGTGTATTGTCGTT
TTAGTTGCTTTGGTTTGGGGGAGTTATGG

>H69
GTTTAAGTTTGTGTTTTTTCAGAATCGTAGTTGGTTGTCTTGGTGAGGGGTTTATTTGTTGGTTTTGTTG
GCTTGTGGTTATTGTTTGTTGTTTTTTCTTAGGTTTGGGGGTGTTAGTAGTGTTAAATTTATGTTGTGGT
TTTTGGTTGTTACGAGTATGACTGGTTATAGCCTGTTGAGTGTTGGTTGGGGTTGTTATAATAAGTTTGC
TTTGGTGAGTTGTGTTCGTTCTGCTTTTGGGTCGGTTAGTTTTGAGGCTTGTTTTATGTGTGTTGTCGTT
TTAGTTGCTTTGGTTTGGGGGAGTTATGG

>H70
GTTTAAGTTTGTGTTTTTTCAGAATCGTAGTTGGTTGTCTTGGTGGGGGGTTTATTTGTTGGTTTTGTTG
GCTTGTGGTTATTGTTTGTTGTTTTTTCTTAGGTTTGGGGGTGTTAGTAGTGTTAAATTTATGTTGTGGT
TTTTGGTTGTTACGAGTATGACTGGTTATAGTCTGTTGAGTGTTGGTTGGGGTTGTTATAATAAGTTTGC
TTTGGTGAGTTGTGTTCGTTCTGCTTTTGGGTCGGTTAGTTTTGAGGCTTGTTTTATGTGTGTTGTCGTT
TTAGTTGCTTTGGTTTGGGGGAGTTATGG

>H71
GTTTAAGTTTGTGTTTTTTCAGAATCGTAGTTGGTTGTCTTGGTCAGGGGTTTATTTGTTGGTTTTGTTG
GCTTGTGGTTATTGTTTGTTGTTTTTTCTTAGGTTTGGGGGTGTTAGTAGTGTTAAATTTATGTTGTGGT
TTTTGGTTGTTACGAGTATGACTGGTTATAGTCTGTTGAGTGTTGGTTGGGGTTGTTATAATAAGTTTGC
TTTGGTGAGTTGTGTTCGTTCTGCTTTTGGGTCGGTTAGTTTTGAGGCTTGTTTTATGTGTGTTGTCGTT
TTAGTTGCTTTGGTTTGGGGGAGTTATGG

>H72
GTTTAAGTTTGTGTTTTTTCAGAATCGTAGTTGGTTGTCTTGGTGCGGGGTTTATTTGTTGGTTTTGTTG
GCTTGTGGTTATTGTTTGTTGTTTTTTCTTAGGTTTGGGGGTGTTAGTAGTGTTAAATTTATGTTGTGGT
TTTTGGTTGTTACGAGTATGACTGGTTATAGTCTGTTGAGTGTTGGTTGGGGTTGTTATAATAAGTTTGC
TTTGGTGAGTTGTGTTCGTTCTGCTTTTGGGTCGGTTAGTTTTGAGGCTTGTTTTATGTGTGTTGTCGTT
TTAGTTGCTTTGGTTTGGGGGAGTTATGG

>H73
GTTTAAGTTTGTGTTTTTTCAGAATCGTAGTTGGTTGTCTTGGTGAGGGGTTTATTTGTTGGTTTTGTTG
GCTTGTGGTTATTGTTTGTTGTTTTTTCTTAGGTTTGGGGGTGTTAGTGGTGTTAAATTTATGTTGTGGT
TTTTGGTTGTTACGAGTATGACTGGTTATAGTCTGTTGAGTGTTGGTTGGGGTTGTTATAATAAGTTTGC
TTTGGTGAGTTGTGTTCGTTCTGCTTTTGGGTCGGTTAGTTTTGAGGCTTGTTTTATGTGTGTTGTCGTT
TTAGTTGCTTTGGTTTGGGGGAGTTATGG

>H74
GTTTAAGTTTGTGTTTTTTCAGAATCGTAGTTGGTTGTCTTGGTGAGGGGTTTATTTGTTGGCTTTGTTG
GCTTGTGGTTATTGTTTGTTGTTTTTTCTTAGGTTTGGGGGTGTTAGTAGTGTTAAATTTATGTTGTGGT
TTTTGGTTGTTACGAGTATGACTGGTTATAGTCTGTTGAGTGTTGGTTGGGGTTGTTATAATAAGTTTGC
TTTGGTGAGTTGTGTTCGTTCTGCTTTTGGGTCGGTTAGTTTTGAGGCTTGTTTTATGTGTATTGTCGTT
TTAGTTGCTTTGGTTTGGGGGAGTTATGG

>H75
GTTTAAGTTTGTGTTTTTTCAGAATCGTAGTTGGTTGTCTTGGTGAGGGGTTTATTTGTTGGTTTTGTTG
GCTTGTGGTTACTGTTTGTTGTTTTTTCTTAGGTTTGGGGGTGTTAGTAGTGTTAAATTTATGTTGTGGT
TTTTGGTTGTTACGAGTATGACTGGTTATAGTCTGTTGAGTGTTGGTTGGGGTTGTTATAATAAGTTTGC
TTTGGTGAGTTGTGTTCGTTCTGCTTTTGGGTCGGTTAGTTTTGAGGCTTGTTTTATGTGTATTGTCGTT
TTAGTTGCTTTGGTTTGGGGGAGTTATGG

>H76
GTTTAAGTTTGTGTTTTTTCAGAATCGTAGTTGGTTGTCTTGGTGAGGGGTTTATTTGTTGGTTTTGTTG
GCTTGTGGTTATTGTTTGTTGTTTTTTCTTAGGTTTGGGGGTGTTAGTAGTGTTAAATTTATGTTGTGGT
TTTTGGTTGTTGCGAGTATGACTGGTTATAGTCTGTTGAGTGTTGGTTGGGGTTGTTATAATAAGTTTGC
TTTGGTGAGTTGTGTTCGTTCTGCTTTTGGGTCGGTTAGTTTTGAGGCTTGTTTTATGTGTATTGTCGTT
TTAGTTGCTTTGGTTTGGGGGAGTTATGG

>H77
GTTTAAGTTTGTGTTTTTTCAGAATCGTAGTTGGTTGTCTTGGTGAGGGGTTTATTTGTTGGTTTTGTTG
GCTTGTGGTTATTGTTTGTTGTTTTTTCTTAGGTTTGGGGGTGTTAGTAGTGTTAAATTTATGTTGTGGT
TTTTGGTTGTTACGAGTATGACTGGTTATAGTCTGTTGAGTGTTGGTTGGGGTTGTTATAATAAGTTTGC
TTTGGTGAGTTGTGTTCGTTCTGCTTTTGGGTCGGTTAGTTTTGAGGCTTGTTTTATGTGTATTGTCGTT
TTAGTTGCTTTAGTTTGGGGGAGTTATGG

>H78
GTTTAAGTTTGTGTTTTTTCAGAATCGTAGTTGGTTGTCTTGGTGAGGGGTTTATTTGTTGGTTTTGTTG
GCTTGTGGTTATTGTTTGTTGTTTTTTCTTAGGTTTGGGGGTGTTAGTAGTGTTAAATTTATGTTGTGGT
TTTTGGTTGTTACGAGTATGACTGGTTATAGTCTGTTGAGTGTTGGTTGGGGTTGTTATAATAAGTTTGC
TTTGGTGAGTTGTGTTCGTTCTGCTTTTGGGTCGGTTAGTTTTGAGGCTTGTTTTATGTGTATTGTCGTT
TTAGTTGCTTTGGTTTGGGGAAGTTATGG

>H79
GTTTAAGTTTGTGTTTTTTCAGAATCGTAGTTGGTTGTCTTGGTGAGGGGTTTATTTGTTGGTTTTGTTG
GCTTGTGGTTATTGTTTGTTGTTTTTTCTTAGGTTTGGAGGTGTTAGTAGTGTTAAATTTATGTTGTGGT
TTTTGGTTGTTACGAGTATGACTGGTTATAGTCTGTTGAGTGTTGGTTGGGGTTGTTATAATAAGTTTGC
TTTGGTGAGTTGTGTTCGTTCTGCTTTTGGGTCGGTTAGTTTTGAGGCTTGTTTTATGTGTATTGTCGTT
TTAGTTGCTTTGGTTTGGGGGAGTTATGG

>H80
GTTTAAGTTTGTGTTTTTTCAGAATCGTAGTTGGTTGTCTTGGTGAGGGGTTTATTTGTTGGTTTTGTTG
GCTTGCGGTTATTGTTTGTTGTTTTTTCTTAGGTTTGGGGGTGTTAGTAGTGTTAAATTTATGTTGTGGT
TTTTGGTTGTTACGAGTATGACTGGTTATAGTCTGTTGAGTGTTGGTTGGGGTTGTTATAATAAGTTTGC
TTTGGTGAGTTGTGTTCGTTCTGCTTTTGGGTCGGTTAGTTTTGAGGCTTGTTTTATGTGTATTGTCGTT
TTAGTTGCTTTGGTTTGGGGGAGTTATGG

>H81
GTTTAAGTTTGTGTTTTTTCAGAATCGTAGTTGGTTGTCTTGGTGAGGGGTTTATTTGTTGGTTTTGTTG
GCTTGTGGTTATTGTTTGTTGTTTTTTCTTAGGTTTGGGGGTGTTAGTAGTGTTAAATTTATGTTGTGGT
TTTTGGTTGTTACGAGTATGACTGGTTATAGTCTGTTGAGTGTTGGTTGGGGTTGTTATAATAAGTTTGC
TTTGGTGAGTTGTGTTCGTTCTGCTTTTGGGTCGGTTAGTTTTGAGGCTTGTTTTATGTGTATTGTCGTT
TTAGTTGCCTTGGTTTGGGGGAGTTATGG

>H82
GTTTAAGTTTGTGTTTTTCCAGAATCGTAGTTGGTTGTCTTGGTGAGGGGTTTATTTGTTGGTTTTGTTG
GCTTGTGGTTATTGTTTGTTGTTTTTTCTTAGGTTTGGGGGTGTTAGTAGTGTTAAATTTATGTTGTGGT
TTTTGGTTGTTACGAGTATGACTGGTTATAGTCTGTTGAGTGTTGGTTGGGGTTGTTATAATAAGTTTGC
TTTGGTGAGTTGTGTTCGTTCTGCTTTTGGGTCGGTTAGTTTTGAGGCTTGTTTTATGTGTATTGTCGTT
TTAGTTGCTTTGGTTTGGGGGAGTTATGG

>H83
GTTTAAGTTTGTGTTTTTTCAGAATCGTAGTTGGTTGTCTTGGTGAGGGGTTTATTTGTTGGTTTTGTTG
GCTTGTGGTTATTGTTTGTTGTTTTTTCTTAGGTTTGGGGGTGTTAGTAGTGTTAAATTTATGTTGTGGT
TTTTGGTTGTTACGAGTATGACCGGTTATAGTCTGTTGAGTGTTGGTTGGGGTTGTTATAATAAGTTTGC
TTTGGTGAGTTGTGTTCGTTCTGCTTTTGGGTCGGTTAGTTTTGAGGCTTGTTTTATGTGTATTGTCGTT
TTAGTTGCTTTGGTTTGGGGGAGTTATGG

>H84
GTTTAAGTTTGTGTTTTTTCAGAATCGTAGTTGGTTGTCTTGGTGAGGGGTTTATTTGTTGGTTTTGTTG
GCTTGTGGTTATTGTTTGTTGTTTTTTCTTAGGTTTGGGGGTGTTAGTAGTGTTAAATTTATGTTGTGGT
TTTTGGTTGTTACGAGTATGACTGGTTATAGTCTGTTGAGTGTTGGTTGGGGTTGTTATAATAAGTTCGC
TTTGGTGAGTTGTGTTCGTTCTGCTTTTGGGTCGGTTAGTTTTGAGGCTTGTTTTATGTGTATTGTCGTT
TTAGTTGCTTTGGTTTGGGGGAGTTATGG

>H85
GTTTAAGTTTGTGTTTTTTCAGAATCGTAGTTGGTTGTCTTGGTGAGGGGTTTATTTGTTGGTTTTGTTG
GCTTGTGGTTATTGTTTGTTGTTTTTTCTTAGGTTTGGGGGTGTTAGTAGTGTTAAATTTATGTTGTGGT
TTTTGGTTGTTACGAGTATGACTGGTTATAGCCTGTTGAGTGTTGGTTGGGGTTGTTATAATAAGTTTGC
TTTGGTGAGTTGTGTTCGTTCTGCTTTTGGGTCGGTTAGTTTTGAGGCTTGTTTTATGTGTATTGTCGTT
TTAGTTGCTTTGGTTTGGGGGAGTTATGG

>H86
GTTTAAGTTTGTGTTTTTTCAGAATCGTAGTTGGTTGTCTTGGTGAGGGGTTTATTTGTTGGTTTTGTTG
GCTTGTGGTTATTGCTTGTTGTTTTTTCTTAGGTTTGGGGGTGTTAGTAGTGTTAAATTTATGTTGTGGT
TTTTGGTTGTTACGAGTATGACTGGTTATAGTCTGTTGAGTGTTGGTTGGGGTTGTTATAATAAGTTTGC
TTTGGTGAGTTGTGTTCGTTCTGCTTTTGGGTCGGTTAGTTTTGAGGCTTGTTTTATGTGTATTGTCGTT
TTAGTTGCTTTGGTTTGGGGGAGTTATGG

>H87
GTTTAAGTTTGTGTTTTTTCAGAATCGTAGTTGGTTGTCTTGGTGAGGAGTTTATTTGTTGGTTTTGTTG
GCTTGTGGTTATTGTTTGTTGTTTTTTCTTAGGTTTGGGGGTGTTAGTAGTGTTAAATTTATGTTGTGGT
TTTTGGTTGTTACGAGTATGACTGGTTATAGTCTGTTGAGTGTTGGTTGGGGTTGTTATAATAAGTTTGC
TTTGGTGAGTTGTGTTCGTTCTGCTTTTGGGTCGGTTAGTTTTGAGGCTTGTTTTATGTGTATTGTCGTT
TTAGTTGCTTTGGTTTGGGGGAGTTATGG

>H88
GTTTAAGTTTGTGTTTTTTCAGAATCGTAGTTGGTTGTCTTGGTGAGGGGTTTATTTGTTGGTTTTGTTG
GCTTGTGGTTATTGTTTGTTGTTTTTTCTTAGGTTTGGGGGTGTTAGTAGTGTTAAATTTATGTTGTGGT
TTTTGGTTGTTACGAGTATGACTGGTTATAGTCTGTTGAGTGTTGGTTGGGGTTGTTATAATAAGTTTGC
TTTGGTGAGTTGTGTTCGTTCTGCTTTTGGGTCGGTTAGTTTTGAGGCTTGTTTTATGTGTATTGTCGTT
TTAGTTGCTTTGGTTTGGGGGGGTTATGG

>H89
GTTTAAGTTTGTGTTTTTTCAGAATCGTAGTTGGTTGTCTTGGTGAGGGGTTTATTTGTTGGTTTTGTTG
GCTTGTGGTTATTGTTTGTTGTTTTTTCTTAGGTTTGGGGGTGTTAGTAGTGTTAAATTTATGTTGTGGT
TTTTGGTTGTTACGAGTGTGACTGGTTATAGTCTGTTGAGTGTTGGTTGGGGTTGTTATAATAAGTTTGC
TTTGGTGAGTTGTGTTCGTTCTGCTTTTGGGTCGGTTAGTTTTGAGGCTTGTTTTATGTGTATTGTCGTT
TTAGTTGCTTTGGTTTGGGGGAGTTATGG

>H90
GTTTAAGTTTGTGTTTTTTCAGAATCGTAGTTGGTTGTCTTGGTGAGGGGTTTATTTGTTGGTTTTGTTG
GCTTGTGGTTATTGTTTGTTGTTTTTTCTTAGGTTTGGGGGTGTTAATAGTGTTAAATTTATGTTGTGGT
TTTTGGTTGTTACGAGTATGACTGGTTATAGTCTGTTGAGTGTTGGTTGGGGTTGTTATAATAAGTTTGC
TTTGGTGAGTTGTGTTCGTTCTGCTTTTGGGTCGGTTAGTTTTGAGGCTTGTTTTATGTGTATTGTCGTT
TTAGTTGCTTTGGTTTGGGGGAGTTATGG

>H91
GTTTAAGTTTGTGTTTTTTCAGAATCGTAGTTGGTTGTCTTGGTGAGGGGTTTATTTGTTGGTTTTGTTG
GCTTGTGGTTATTGTTTGTTGTTTTTTCTTAGGTTTGGGGGGGTTAGTAGTGTTAAATTTATGTTGTGGT
TTTTGGTTGTTACGAGTATGACTGGTTATAGTCTGTTGAGTGTTGGTTGGGGTTGTTATAATAAGTTTGC
TTTGGTGAGTTGTGTTCGTTCTGCTTTTGGGTCGGTTAGTTTTGAGGCTTGTTTTATGTGTATTGTCGTT
TTAGTTGCTTTGGTTTGGGGGAGTTATGG
