# Supplementary material for: Multi-marker analysis of Fasciola gigantica from cattle and buffalo across Pakistan reveals high levels of genetic diversity and novel haplotypes
Source: Parasitology. 2025 Aug 8;152(10):1047–56. doi: 10.1017/S0031182025100693 (PMC12644955; doi:10.1017/S0031182025100693)
Supplement: Komal et al. supplementary material [file S0031182025100693sup001.zip › Supplemental File 2.xlsx]

## Sheet: Sheet1
Supplemental File 2: FaBox (1.61) haplotype collapser results
Haplotype number	Sequences belonging to haplotype	Fasciola spp.	Geographical location	Sequence/parasite source reference
H1	M03772_68_000000000-LBN9W_1_2101_9436_12191	Fasciola gigantica	India	Current study/Walker et al., 2012
	H1BCGS	Fasciola gigantica	Pakistan	Rehman et al., 2021
	POP1_1873	Fasciola gigantica	Pakistan	Rehman et al., 2020
	LC517898	Fasciola gigantica	Pakistan	NCBI
	LC517895	Fasciola gigantica	Pakistan	NCBI
	MF428466	Fasciola gigantica	Iran	NCBI
	LC128328	Fasciola gigantica	India	NCBI
	LC128324	Fasciola gigantica	India	NCBI
	LC128318	Fasciola gigantica	India	NCBI
	LC128314	Fasciola gigantica	India	NCBI
	KT936153	Fasciola gigantica	India	NCBI
	LC012928	Fasciola gigantica	India	NCBI
	LC012924	Fasciola gigantica	India	NCBI
	LC012911	Fasciola gigantica	India	NCBI
	KF687891	Fasciola gigantica	Thailand	NCBI
	KF687890	Fasciola gigantica	Thailand	NCBI
	AB894365	Fasciola gigantica	Bangladesh	NCBI
	AB894362	Fasciola gigantica	Bangladesh	NCBI
	AB894342	Fasciola gigantica	Nepal	NCBI
	AB604012	Fasciola gigantica	Myanmar	NCBI
	AB603722	Fasciola gigantica	Thailand	NCBI
	LC012918	Fasciola gigantica	India	NCBI
	AB604024	Fasciola gigantica	Myanmar	NCBI
H2	M03772_68_000000000-LBN9W_1_2101_14121_12214	Fasciola gigantica	India	Current study/Walker et al., 2012
	H2BCGS	Fasciola gigantica	Pakistan	Rehman et al., 2021
	POP10_1799	Fasciola gigantica	Pakistan	Rehman et al., 2020
	LC517889	Fasciola gigantica	Pakistan	NCBI
	LC517888	Fasciola gigantica	Pakistan	NCBI
	LC517885	Fasciola gigantica	Pakistan	NCBI
	KT921280	Fasciola gigantica	Iran	NCBI
	LC012917	Fasciola gigantica	India	NCBI
	AB894345	Fasciola gigantica	Nepal	NCBI
H3	M03772_68_000000000-LBN9W_1_2111_14966_22578	Fasciola gigantica	Pakistan	Current study
H4	M03772_68_000000000-LBN9W_1_2105_16901_24807	Fasciola gigantica	Pakistan	Current study
H5	M03772_68_000000000-LBN9W_1_1105_4292_22888	Fasciola gigantica	Pakistan	Current study
H6	M03772_68_000000000-LBN9W_1_1108_12521_4343	Fasciola gigantica	Pakistan	Current study
H7	M03772_68_000000000-LBN9W_1_2112_20451_5097	Fasciola gigantica	Pakistan	Current study
H8	M03772_68_000000000-LBN9W_1_1111_28303_13475	Fasciola gigantica	Pakistan	Current study
H9	M03772_68_000000000-LBN9W_1_2105_7565_25900	Fasciola gigantica	Pakistan	Current study
	LC128321	Fasciola gigantica	India	NCBI
	LC128320	Fasciola gigantica	India	NCBI
	LC128316	Fasciola gigantica	India	NCBI
	LC012912	Fasciola gigantica	India	NCBI
H10	M03772_68_000000000-LBN9W_1_2101_12345_12187	Fasciola gigantica	Pakistan	Current study
	LC517897	Fasciola gigantica	Pakistan	NCBI
	OP796784	Fasciola gigantica	Iran	NCBI
	LC012903	Fasciola gigantica	India	NCBI
H11	M03772_68_000000000-LBN9W_1_1104_19036_19629	Fasciola gigantica	Pakistan	Current study
H12	M03772_68_000000000-LBN9W_1_1108_8084_11373	Fasciola gigantica	Pakistan	Current study
H13	M03772_68_000000000-LBN9W_1_2105_15567_10136	Fasciola gigantica	Pakistan	Current study
H14	M03772_68_000000000-LBN9W_1_2105_20189_12161	Fasciola gigantica	Pakistan	Current study
H15	M03772_68_000000000-LBN9W_1_2108_19396_17787	Fasciola gigantica	Pakistan	Current study
	H3BCG	Fasciola gigantica	Pakistan	Rehman et al., 2021
	POP12_2215	Fasciola gigantica	Pakistan	Rehman et al., 2020
H16	M03772_68_000000000-LBN9W_1_1105_9891_22728	Fasciola gigantica	Pakistan	Current study
H17	M03772_68_000000000-LBN9W_1_2101_2392_15745	Fasciola gigantica	Pakistan	Current study
	H8BC	Fasciola gigantica	Pakistan	Rehman et al., 2021
	POP17_12064	Fasciola gigantica	Pakistan	Rehman et al., 2020
	LC517893	Fasciola gigantica	Pakistan	NCBI
H18	M03772_68_000000000-LBN9W_1_2101_28449_13824	Fasciola gigantica	Pakistan	Current study
H19	M03772_68_000000000-LBN9W_1_2105_10443_14560	Fasciola gigantica	Pakistan	Current study
H20	M03772_68_000000000-LBN9W_1_2103_3948_11146	Fasciola gigantica	Pakistan	Current study
H21	M03772_68_000000000-LBN9W_1_2105_27330_7579	Fasciola gigantica	Pakistan	Current study
H22	M03772_68_000000000-LBN9W_1_2105_3187_10300	Fasciola gigantica	Pakistan	Current study
H23	M03772_68_000000000-LBN9W_1_2106_15639_7940	Fasciola gigantica	Pakistan	Current study
	H12B	Fasciola gigantica	Pakistan	Rehman et al., 2021
	POP7_21614	Fasciola gigantica	Pakistan	Rehman et al., 2020
	LC128751	Fasciola gigantica	India	NCBI
	LC012927	Fasciola gigantica	India	NCBI
H24	M03772_68_000000000-LBN9W_1_2110_12524_4798	Fasciola gigantica	Pakistan	Current study
H25	M03772_68_000000000-LBN9W_1_2111_12292_13350	Fasciola gigantica	Pakistan	Current study
H26	M03772_68_000000000-LBN9W_1_1101_7539_18196	Fasciola gigantica	Pakistan	Current study
H27	M03772_68_000000000-LBN9W_1_2101_6816_15273	Fasciola gigantica	Pakistan	Current study
H28	M03772_68_000000000-LBN9W_1_1104_10139_19696	Fasciola gigantica	Pakistan	Current study
H29	M03772_68_000000000-LBN9W_1_1114_14278_5613	Fasciola gigantica	Pakistan	Current study
H30	M03772_68_000000000-LBN9W_1_2109_23721_20802	Fasciola gigantica	Tanzania	Current study/Walker et al., 2008
H31	M03772_68_000000000-LBN9W_1_2102_8958_18302	Fasciola gigantica	Tanzania	Current study/Walker et al., 2008
H32	M03772_68_000000000-LBN9W_1_2108_23712_10525	Fasciola gigantica	Tanzania	Current study/Walker et al., 2008
H33	M03772_68_000000000-LBN9W_1_2101_20215_11610	Fasciola gigantica	India	Current study/Walker et al., 2012
H34	M03772_68_000000000-LBN9W_1_1105_20487_16007	Fasciola gigantica	Cameroon	Current study
H35	M03772_68_000000000-LBN9W_1_2108_3388_13270	Fasciola gigantica	Uganda	Current study
H36	M03772_68_000000000-LBN9W_1_1105_8715_23987	Fasciola hepatica	Europe - Ireland, Spain, Netherlands	Current study/Walker et al., 2011; 2012
	LC532274	Fasciola hepatica	Ecuador	NCBI
	MK468849	Fasciola hepatica	Iran	NCBI
	MK468845	Fasciola hepatica	Iran	NCBI
	MK468811	Fasciola hepatica	Iran	NCBI
	LC485086	Fasciola hepatica	Algeria	NCBI
	LC485082	Fasciola hepatica	Algeria	NCBI
	LC485080	Fasciola hepatica	Algeria	NCBI
	LC485066	Fasciola hepatica	Algeria	NCBI
	LC469793	Fasciola hepatica	Ecuador	NCBI
	LC469056	Fasciola hepatica	Spain	NCBI
	LC469054	Fasciola hepatica	Spain	NCBI
	MG972403	Fasciola hepatica	Armenia	NCBI
	MG972395	Fasciola hepatica	Armenia	NCBI
	MG972384	Fasciola hepatica	Armenia	NCBI
	MG972376	Fasciola hepatica	Armenia	NCBI
	LC436801	Fasciola hepatica	Afghanistan	NCBI
	LC273201	Fasciola hepatica	Ecuador	NCBI
	LC273198	Fasciola hepatica	Ecuador	NCBI
	LC273196	Fasciola hepatica	Ecuador	NCBI
	LC273194	Fasciola hepatica	Ecuador	NCBI
	LC273193	Fasciola hepatica	Ecuador	NCBI
	LC273192	Fasciola hepatica	Ecuador	NCBI
	LC273191	Fasciola hepatica	Ecuador	NCBI
	LC273190	Fasciola hepatica	Ecuador	NCBI
	LC273182	Fasciola hepatica	Ecuador	NCBI
	LC273181	Fasciola hepatica	Ecuador	NCBI
	LC273180	Fasciola hepatica	Ecuador	NCBI
	LC273179	Fasciola hepatica	Ecuador	NCBI
	LC273178	Fasciola hepatica	Ecuador	NCBI
	LC273176	Fasciola hepatica	Ecuador	NCBI
	LC273173	Fasciola hepatica	Ecuador	NCBI
	LC273172	Fasciola hepatica	Ecuador	NCBI
	LC273171	Fasciola hepatica	Ecuador	NCBI
	LC273170	Fasciola hepatica	Ecuador	NCBI
	LC273169	Fasciola hepatica	Ecuador	NCBI
	LC273168	Fasciola hepatica	Ecuador	NCBI
	LC273166	Fasciola hepatica	Ecuador	NCBI
	LC273165	Fasciola hepatica	Ecuador	NCBI
	LC273161	Fasciola hepatica	Ecuador	NCBI
	LC273159	Fasciola hepatica	Ecuador	NCBI
	LC273158	Fasciola hepatica	Ecuador	NCBI
	LC273157	Fasciola hepatica	Ecuador	NCBI
	LC273156	Fasciola hepatica	Ecuador	NCBI
	LC273155	Fasciola hepatica	Ecuador	NCBI
	LC273154	Fasciola hepatica	Ecuador	NCBI
	LC273151	Fasciola hepatica	Ecuador	NCBI
	LC273150	Fasciola hepatica	Ecuador	NCBI
	LC273149	Fasciola hepatica	Ecuador	NCBI
	LC273143	Fasciola hepatica	Ecuador	NCBI
	LC273142	Fasciola hepatica	Ecuador	NCBI
	LC273141	Fasciola hepatica	Ecuador	NCBI
	LC273140	Fasciola hepatica	Ecuador	NCBI
	LC273139	Fasciola hepatica	Ecuador	NCBI
	LC273138	Fasciola hepatica	Ecuador	NCBI
	LC273135	Fasciola hepatica	Ecuador	NCBI
	LC273131	Fasciola hepatica	Ecuador	NCBI
	LC273128	Fasciola hepatica	Ecuador	NCBI
	LC273127	Fasciola hepatica	Ecuador	NCBI
	LC273125	Fasciola hepatica	Ecuador	NCBI
	LC273123	Fasciola hepatica	Ecuador	NCBI
	LC273122	Fasciola hepatica	Ecuador	NCBI
	LC273121	Fasciola hepatica	Ecuador	NCBI
	LC273119	Fasciola hepatica	Ecuador	NCBI
	LC273116	Fasciola hepatica	Ecuador	NCBI
	LC273115	Fasciola hepatica	Ecuador	NCBI
	LC273114	Fasciola hepatica	Ecuador	NCBI
	MF959495	Fasciola hepatica	Argentina	NCBI
	MF959494	Fasciola hepatica	Argentina	NCBI
	MF991060	Fasciola hepatica	Iran	NCBI
	MF287675	Fasciola hepatica	Brazil	NCBI
	OP897797	Fasciola hepatica	Iran	NCBI
	MW867327	Fasciola hepatica	Uruguay	NCBI
	MW867323	Fasciola hepatica	Ecuador	NCBI
	MW867322	Fasciola hepatica	Ecuador	NCBI
	MW867318	Fasciola hepatica	Ecuador	NCBI
H37	M03772_68_000000000-LBN9W_1_2104_15572_27898	Fasciola hepatica	Europe - Ireland	Current study/Walker et al., 2012
H38	M03772_68_000000000-LBN9W_1_1111_5592_22341	Fasciola gigantica	Vietnam	Current study
	LC538305	Fasciola gigantica	Philippines	NCBI
	MH106557	Fasciola gigantica	China	NCBI
	KF687892	Fasciola gigantica	Thailand	NCBI
	MN836689	Fasciola gigantica	Vietnam	NCBI
	MN836687	Fasciola gigantica	Vietnam	NCBI
	MN836686	Fasciola gigantica	Vietnam	NCBI
	AB605772	Fasciola gigantica	China	NCBI
H39	H5BCG	Fasciola gigantica	Pakistan	Rehman et al., 2021
	POP13_16396	Fasciola gigantica	Pakistan	Rehman et al., 2020
H40	H6BG	Fasciola gigantica	Pakistan	Rehman et al., 2021
	POP10_3812	Fasciola gigantica	Pakistan	Rehman et al., 2020
H41	H10BC	Fasciola gigantica	Pakistan	Rehman et al., 2021
	POP13_7666	Fasciola gigantica	Pakistan	Rehman et al., 2020
H42	H7CG	Fasciola gigantica	Pakistan	Rehman et al., 2021
	POP10_7374	Fasciola gigantica	Pakistan	Rehman et al., 2020
	POP18_7374	Fasciola gigantica	Pakistan	Rehman et al., 2020
H43	H2CG	Fasciola gigantica	Pakistan	Rehman et al., 2021
	POP18_2866	Fasciola gigantica	Pakistan	Rehman et al., 2020
H44	H4B	Fasciola gigantica	Pakistan	Rehman et al., 2021
	POP2_24548	Fasciola gigantica	Pakistan	Rehman et al., 2020
H45	H7B	Fasciola gigantica	Pakistan	Rehman et al., 2021
	POP5_7665	Fasciola gigantica	Pakistan	Rehman et al., 2020
H46	H11B	Fasciola gigantica	Pakistan	Rehman et al., 2021
	POP7_2648	Fasciola gigantica	Pakistan	Rehman et al., 2020
H47	H15B	Fasciola gigantica	Pakistan	Rehman et al., 2021
	POP13_14973	Fasciola gigantica	Pakistan	Rehman et al., 2020
H48	H16B	Fasciola gigantica	Pakistan	Rehman et al., 2021
	POP19_8214	Fasciola gigantica	Pakistan	Rehman et al., 2020
H49	H4C	Fasciola gigantica	Pakistan	Rehman et al., 2021
	POP17_11090	Fasciola gigantica	Pakistan	Rehman et al., 2020
H50	H10C	Fasciola gigantica	Pakistan	Rehman et al., 2021
	POP18_16476	Fasciola gigantica	Pakistan	Rehman et al., 2020
H51	H14C	Fasciola gigantica	Pakistan	Rehman et al., 2021
	POP18_20730	Fasciola gigantica	Pakistan	Rehman et al., 2020
H52	H2G	Fasciola gigantica	Pakistan	Rehman et al., 2021
	POP1_15316	Fasciola gigantica	Pakistan	Rehman et al., 2020
H53	H3S	Fasciola gigantica	Pakistan	Rehman et al., 2021
H54	POP10_21878	Fasciola gigantica	Pakistan	Rehman et al., 2020
H55	POP18_11162	Fasciola gigantica	Pakistan	Rehman et al., 2020
H56	POP18_2647	Fasciola gigantica	Pakistan	Rehman et al., 2020
H57	POP18_5323	Fasciola gigantica	Pakistan	Rehman et al., 2020
H58	POP18_2260	Fasciola gigantica	Pakistan	Rehman et al., 2020
H59	POP18_4297	Fasciola gigantica	Pakistan	Rehman et al., 2020
H60	POP18_6750	Fasciola gigantica	Pakistan	Rehman et al., 2020
H61	LC517894	Fasciola gigantica	Pakistan	NCBI
H62	LC517886	Fasciola gigantica	Pakistan	NCBI
H63	LC128327	Fasciola gigantica	India	NCBI
H64	LC128326	Fasciola gigantica	India	NCBI
	LC128315	Fasciola gigantica	India	NCBI
	LC012931	Fasciola gigantica	India	NCBI
	AB894366	Fasciola gigantica	Bangladesh	NCBI
H65	LC128323	Fasciola gigantica	India	NCBI
H66	LC538329	Fasciola gigantica	Philippines	NCBI
	LC538323	Fasciola gigantica	Philippines	NCBI
	LC538312	Fasciola gigantica	Philippines	NCBI
	LC538310	Fasciola gigantica	Philippines	NCBI
	LC373021	Fasciola gigantica	Cambodia	NCBI
	LC127281	Fasciola gigantica	Indonesia	NCBI
	LC127273	Fasciola gigantica	Indonesia	NCBI
	LC127270	Fasciola gigantica	Indonesia	NCBI
	LC127265	Fasciola gigantica	Indonesia	NCBI
	LC127264	Fasciola gigantica	Indonesia	NCBI
	OP796786	Fasciola gigantica	Iran	NCBI
	OP796785	Fasciola gigantica	Iran	NCBI
	LC717793	Fasciola gigantica	Malaysia	NCBI
	LC717789	Fasciola gigantica	Malaysia	NCBI
	AB604931	Fasciola gigantica	China	NCBI
	AB604935	Fasciola gigantica	China	NCBI
H67	LC517899	Fasciola gigantica	Pakistan	NCBI
H68	LC517896	Fasciola gigantica	Pakistan	NCBI
H69	LC538324	Fasciola gigantica	Philippines	NCBI
H70	KX712319	Fasciola gigantica	Iran	NCBI
	KX036360	Fasciola gigantica	Iran	NCBI
H71	KX063830	Fasciola gigantica	Iran	NCBI
H72	KX063829	Fasciola gigantica	Iran	NCBI
	KX063828	Fasciola gigantica	Iran	NCBI
H73	AB207158	Fasciola gigantica	Indonesia	NCBI
H74	LC128330	Fasciola gigantica	India	NCBI
H75	LC128329	Fasciola gigantica	India	NCBI
H76	LC128325	Fasciola gigantica	India	NCBI
H77	LC128322	Fasciola gigantica	India	NCBI
	LC012923	Fasciola gigantica	India	NCBI
H78	LC128319	Fasciola gigantica	India	NCBI
	LC012929	Fasciola gigantica	India	NCBI
H79	KT936156	Fasciola gigantica	India	NCBI
H80	LC012930	Fasciola gigantica	India	NCBI
H81	LC012926	Fasciola gigantica	India	NCBI
H82	LC012921	Fasciola gigantica	India	NCBI
H83	LC012919	Fasciola gigantica	India	NCBI
H84	LC012915	Fasciola gigantica	India	NCBI
	LC012914	Fasciola gigantica	India	NCBI
H85	LC012908	Fasciola gigantica	India	NCBI
	LC012907	Fasciola gigantica	India	NCBI
	LC012904	Fasciola gigantica	India	NCBI
H86	AB894369	Fasciola gigantica	Bangladesh	NCBI
H87	AB894368	Fasciola gigantica	Bangladesh	NCBI
H88	AB894341	Fasciola gigantica	Nepal	NCBI
H89	AB894340	Fasciola gigantica	Nepal	NCBI
H90	AB894339	Fasciola gigantica	Nepal	NCBI
H91	AB894338	Fasciola gigantica	Nepal	NCBI
