# Supplementary material for: Multi-marker analysis of Fasciola gigantica from cattle and buffalo across Pakistan reveals high levels of genetic diversity and novel haplotypes
Source: Parasitology. 2025 Aug 8;152(10):1047–56. doi: 10.1017/S0031182025100693 (PMC12644955; doi:10.1017/S0031182025100693)
Supplement: Komal et al. supplementary material [file S0031182025100693sup001.zip › Supplemental File 3.xlsx]

## Sheet: Baluchistan
Supplemental File 3: PCR data comparing three Fasciola spp. molecular markers (pepck, fabp and RAPD).
Baluchistan
							Molecular marker
Animal Characteristics							pepck		fabp		RAPD
Animal	Area of sampling	Gender	Age	Host	Parasite no.	DNA (ng/uL)	F.hepatica	F.gigantica	F.hepatica	F.gigantica	F.hepatica	F.gigantica
PK-24	Khuzdar	Female	3	Buffalo	1	660.078	Negative	Positive	Negative	Negative	Negative	Positive
PK-24	Khuzdar	Female	3	Buffalo	2	890.955	Negative	Positive	Negative	Negative	Negative	Positive
PK-24	Khuzdar	Female	3	Buffalo	3	608.64	Negative	Positive	Negative	Negative	Negative	Positive
PK-24	Khuzdar	Female	3	Buffalo	4	295.95	Negative	Positive	Negative	Positive
PK-24	Khuzdar	Female	3	Buffalo	5	304.364	Negative	Positive	Negative	Negative	Negative	Positive
PK-24	Khuzdar	Female	3	Buffalo	6	712.339	Negative	Positive	Negative	Negative	Negative	Positive
PK-24	Khuzdar	Female	3	Buffalo	7	580.009	Negative	Positive	Negative	Positive
PK-57	Khuzdar	Freemartins	5	Cattle	1	254.791	Negative	Positive	Negative	Negative	Negative	Positive
PK-57	Khuzdar	Freemartins	5	Cattle	2	137.756	Negative	Positive	Negative	Negative	Negative	Positive
PK-57	Khuzdar	Freemartins	5	Cattle	3	183.454	Negative	Positive	Negative	Negative	Negative	Positive
PK-57	Khuzdar	Freemartins	5	Cattle	4	118.661	Negative	Positive	Negative	Negative	Negative	Positive
PK-57	Khuzdar	Freemartins	5	Cattle	5	287.278	Negative	Positive	Negative	Negative	Negative	Positive
PK-57	Khuzdar	Freemartins	5	Cattle	6	288.602	Negative	Positive	Negative	Negative	Negative	Positive
PK-57	Khuzdar	Freemartins	5	Cattle	7	297.557	Negative	Positive	Negative	Positive
PK-82	Khuzdar	Male	4	Cattle	1	297.557	Negative	Positive	Negative	Positive
PK-82	Khuzdar	Male	4	Cattle	2	288.602	Negative	Positive	Negative	Negative	Negative	Positive
PK-82	Khuzdar	Male	4	Cattle	3	287.278	Negative	Positive	Negative	Negative	Negative	Positive
PK-82	Khuzdar	Male	4	Cattle	4	118.661	Negative	Positive	Negative	Negative	Negative	Positive
PK-82	Khuzdar	Male	4	Cattle	5	183.454	Negative	Positive	Negative	Negative	Negative	Positive
PK-82	Khuzdar	Male	4	Cattle	6	137.756	Negative	Positive	Negative	Negative	Negative	Positive
PK-82	Khuzdar	Male	4	Cattle	7	254.791	Negative	Positive	Negative	Negative	Negative	Positive
PK-100	Khuzdar	Male	3	Buffalo	1	598.065	Negative	Positive	Negative	Positive
PK-100	Khuzdar	Male	3	Buffalo	2	386.754	Negative	Positive	Negative	Positive
PK-100	Khuzdar	Male	3	Buffalo	3	221.049	Negative	Positive	Negative	Positive
PK-100	Khuzdar	Male	3	Buffalo	4	106.808	Negative	Positive	Negative	Positive
PK-100	Khuzdar	Male	3	Buffalo	5	385.41	Negative	Positive	Negative	Positive
PK-100	Khuzdar	Male	3	Buffalo	6	241.812	Negative	Positive	Negative	Positive
PK-100	Khuzdar	Male	3	Buffalo	7	207.794	Negative	Positive	Negative	Positive
PK-101	Khuzdar	Male	3	Buffalo	1	81.625	Negative	Positive	Negative	Negative	Negative	Positive
PK-101	Khuzdar	Male	3	Buffalo	2	41.496	Negative	Positive	Negative	Positive
PK-101	Khuzdar	Male	3	Buffalo	3	113.217	Negative	Positive	Negative	Positive
PK-101	Khuzdar	Male	3	Buffalo	4	145.344	Negative	Positive	Negative	Negative	Negative	Positive
PK-101	Khuzdar	Male	3	Buffalo	5	225.564	Negative	Positive	Negative	Negative	Negative	Positive
PK-101	Khuzdar	Male	3	Buffalo	6	165.281	Negative	Positive	Negative	Positive
PK-101	Khuzdar	Male	3	Buffalo	7	156.036	Negative	Positive	Negative	Positive
PK-104	Khuzdar	Female	3	Buffalo	1	156.036	Negative	Positive	Negative	Negative	Negative	Positive
PK-104	Khuzdar	Female	3	Buffalo	2	165.281	Negative	Positive	Negative	Negative	Negative	Positive
PK-104	Khuzdar	Female	3	Buffalo	3	225.564	Negative	Positive	Negative	Positive
PK-104	Khuzdar	Female	3	Buffalo	4	143.443	Negative	Positive	Negative	Positive
PK-104	Khuzdar	Female	3	Buffalo	5	113.217	Negative	Positive	Negative	Negative	Negative	Positive
PK-104	Khuzdar	Female	3	Buffalo	6	43.964	Negative	Positive	Negative	Negative	Negative	Positive
PK-104	Khuzdar	Female	3	Buffalo	7	83.526	Negative	Positive	Negative	Negative	Negative	Positive
PK-105	Pishin	Female	3	Buffalo	1	375.412	Negative	Positive	Negative	Negative	Negative	Positive
PK-105	Pishin	Female	3	Buffalo	2	215.071	Negative	Positive	Negative	Positive
PK-105	Pishin	Female	3	Buffalo	3	411.748	Negative	Positive	Negative	Negative	Negative	Positive
PK-105	Pishin	Female	3	Buffalo	4	249.748	Negative	Positive	Negative	Positive
PK-105	Pishin	Female	3	Buffalo	5	395.658	Negative	Positive	Negative	Negative	Negative	Positive
PK-105	Pishin	Female	3	Buffalo	6	340.089	Negative	Positive	Negative	Negative	Negative	Positive
PK-105	Pishin	Female	3	Buffalo	7	331.104	Negative	Positive	Negative	Positive
PK-106	Pishin	Female	3	Buffalo	1	330.401	Negative	Positive	Negative	Positive
PK-106	Pishin	Female	3	Buffalo	2	338.98	Negative	Positive	Negative	Negative	Negative	Positive
PK-106	Pishin	Female	3	Buffalo	3	393.856	Negative	Positive	Negative	Negative	Negative	Positive
PK-106	Pishin	Female	3	Buffalo	4	251.533	Negative	Positive	Negative	Positive
PK-106	Pishin	Female	3	Buffalo	5	414.847	Negative	Positive	Negative	Negative	Negative	Positive
PK-106	Pishin	Female	3	Buffalo	6	217.17	Negative	Positive	Negative	Positive
PK-106	Pishin	Female	3	Buffalo	7	377.214	Negative	Positive	Negative	Negative	Negative	Positive
PK-111	Pishin	Female	4.4	Buffalo	1	640.807	Negative	Positive	Negative	Negative	Negative	Positive
PK-111	Pishin	Female	4.4	Buffalo	2	551.898	Negative	Positive	Negative	Negative	Negative	Positive
PK-111	Pishin	Female	4.4	Buffalo	3	422.675	Negative	Positive	Negative	Negative	Negative	Positive
PK-111	Pishin	Female	4.4	Buffalo	4	117.197	Negative	Positive	Negative	Negative	Negative	Positive
PK-111	Pishin	Female	4.4	Buffalo	5	245.892	Negative	Positive	Negative	Negative	Negative	Positive
PK-111	Pishin	Female	4.4	Buffalo	6	250.491	Negative	Positive	Negative	Negative	Negative	Positive
PK-111	Pishin	Female	4.4	Buffalo	7	105.501	Negative	Positive	Negative	Negative	Negative	Positive
PK-113	Pishin	Female	5.5	Buffalo	1	101.105	Negative	Positive	Negative	Negative	Negative	Positive
PK-113	Pishin	Female	5.5	Buffalo	2	252.194	Negative	Positive	Negative	Negative	Negative	Positive
PK-113	Pishin	Female	5.5	Buffalo	3	243.298	Negative	Positive	Negative	Negative	Negative	Positive
PK-113	Pishin	Female	5.5	Buffalo	4	115.791	Negative	Positive	Negative	Negative	Negative	Positive
PK-113	Pishin	Female	5.5	Buffalo	5	420.576	Negative	Positive	Negative	Negative	Negative	Positive
PK-113	Pishin	Female	5.5	Buffalo	6	555.898	Negative	Positive	Negative	Negative	Negative	Positive
PK-113	Pishin	Female	5.5	Buffalo	7	643.708	Negative	Positive	Negative	Negative	Negative	Positive
PK-122	Pishin	Female	3	Buffalo	1	72.945	Negative	Positive	Negative	Negative	Negative	Positive
PK-122	Pishin	Female	3	Buffalo	2	135.86	Negative	Positive	Negative	Positive
PK-122	Pishin	Female	3	Buffalo	3	89.192	Negative	Positive	Negative	Positive
PK-122	Pishin	Female	3	Buffalo	4	140.51	Negative	Positive	Negative	Positive
PK-122	Pishin	Female	3	Buffalo	5	25.79	Negative	Positive	Negative	Positive	Negative	Positive
PK-122	Pishin	Female	3	Buffalo	6	55.59	Negative	Positive	Negative	Negative	Negative	Positive
PK-122	Pishin	Female	3	Buffalo	7	124.508	Negative	Positive	Negative	Positive
PK-123	Pishin	Female	7	Buffalo	1	125.805	Negative	Positive	Negative	Positive
PK-123	Pishin	Female	7	Buffalo	2	57.095	Negative	Positive	Negative	Negative	Negative	Positive
PK-123	Pishin	Female	7	Buffalo	3	27.097	Negative	Positive	Negative	Positive
PK-123	Pishin	Female	7	Buffalo	4	142.015	Negative	Positive	Negative	Positive
PK-123	Pishin	Female	7	Buffalo	5	90.291	Negative	Positive	Negative	Positive
PK-123	Pishin	Female	7	Buffalo	6	137.068	Negative	Positive	Negative	Positive
PK-123	Pishin	Female	7	Buffalo	7	75.549	Negative	Positive	Negative	Negative	Negative	Positive
PK-124	Quetta	Female	6	Buffalo	1	152.197	Negative	Positive	Negative	Positive
PK-124	Quetta	Female	6	Buffalo	2	88.835	Negative	Positive	Negative	Positive
PK-124	Quetta	Female	6	Buffalo	3	467.564	Negative	Positive	Negative	Positive
PK-124	Quetta	Female	6	Buffalo	4	377.101	Negative	Positive	Negative	Positive
PK-124	Quetta	Female	6	Buffalo	5	358.496	Negative	Positive	Negative	Negative	Negative	Positive
PK-124	Quetta	Female	6	Buffalo	6	54.261	Negative	Positive	Negative	Negative	Negative	Positive
PK-124	Quetta	Female	6	Buffalo	7	287.208	Negative	Positive	Negative	Positive
PK-128	Quetta	Female	4	Buffalo	1	287.208	Negative	Positive	Negative	Positive
PK-128	Quetta	Female	4	Buffalo	2	54.261	Negative	Positive	Negative	Negative	Negative	Positive
PK-128	Quetta	Female	4	Buffalo	3	358.496	Negative	Positive	Negative	Negative	Negative	Positive
PK-128	Quetta	Female	4	Buffalo	4	377.101	Negative	Positive	Negative	Positive
PK-128	Quetta	Female	4	Buffalo	5	467.564	Negative	Positive	Negative	Positive
PK-128	Quetta	Female	4	Buffalo	6	88.835	Negative	Positive	Negative	Positive
PK-128	Quetta	Female	4	Buffalo	7	152.197	Negative	Positive	Negative	Positive
PK-130	Quetta	Female	4	Buffalo	1	207.794	Negative	Positive	Negative	Positive
PK-130	Quetta	Female	4	Buffalo	2	241.812	Negative	Positive	Negative	Positive
PK-130	Quetta	Female	4	Buffalo	3	385.41	Negative	Positive	Negative	Positive
PK-130	Quetta	Female	4	Buffalo	4	106.808	Negative	Positive	Negative	Positive
PK-130	Quetta	Female	4	Buffalo	5	221.049	Negative	Positive	Negative	Positive
PK-130	Quetta	Female	4	Buffalo	6	386.754	Negative	Positive	Negative	Positive
PK-130	Quetta	Female	4	Buffalo	7	598.065	Negative	Positive	Negative	Positive
PK-132	Quetta	Female	6	Buffalo	1	355.897	Negative	Positive	Negative	Positive
PK-132	Quetta	Female	6	Buffalo	2	325.32	Negative	Positive	Negative	Positive
PK-132	Quetta	Female	6	Buffalo	3	70.471	Negative	Positive	Negative	Negative	Negative	Positive
PK-132	Quetta	Female	6	Buffalo	4	337.024	Negative	Positive	Negative	Positive
PK-132	Quetta	Female	6	Buffalo	5	155.765	Negative	Positive	Negative	Positive
PK-132	Quetta	Female	6	Buffalo	6	315.573	Negative	Positive	Negative	Positive
PK-132	Quetta	Female	6	Buffalo	7	277.651	Negative	Positive	Negative	Positive	Negative	Positive
PK-133	Quetta	Female	4.5	Buffalo	1	275.156	Negative	Positive	Negative	Negative	Negative	Positive
PK-133	Quetta	Female	4.5	Buffalo	2	312.375	Negative	Positive	Negative	Positive
PK-133	Quetta	Female	4.5	Buffalo	3	156.567	Negative	Positive	Negative	Positive
PK-133	Quetta	Female	4.5	Buffalo	4	335.04	Negative	Positive	Negative	Positive
PK-133	Quetta	Female	4.5	Buffalo	5	69.174	Negative	Positive	Negative	Positive
PK-133	Quetta	Female	4.5	Buffalo	6	324.023	Negative	Positive	Negative	Positive
PK-133	Quetta	Female	4.5	Buffalo	7	353.798	Negative	Positive	Negative	Positive
PK-135	Quetta	Freemartins	2.5	Buffalo	1	580.009	Negative	Positive	Negative	Positive
PK-135	Quetta	Freemartins	2.5	Buffalo	2	712.339	Negative	Positive	Negative	Negative	Negative	Positive
PK-135	Quetta	Freemartins	2.5	Buffalo	3	304.364	Negative	Positive	Negative	Negative	Negative	Positive
PK-135	Quetta	Freemartins	2.5	Buffalo	4	295.95	Negative	Positive	Negative	Positive
PK-135	Quetta	Freemartins	2.5	Buffalo	5	608.64	Negative	Positive	Negative	Negative	Negative	Positive
PK-135	Quetta	Freemartins	2.5	Buffalo	6	890.955	Negative	Positive	Negative	Negative	Negative	Positive
PK-135	Quetta	Freemartins	2.5	Buffalo	7	660.078	Negative	Positive	Negative	Positive

## Sheet: Gilgit Baltistan
Supplemental File 3: PCR data comparing three Fasciola spp. molecular markers (pepck, fabp and RAPD).
Gilgit Baltistan
							Molecular marker
Animal Characteristics							pepck		fabp		RAPD
Animal	Area of sampling	Gender	Age	Host	Parasite no.	DNA (ng/uL)	F.hepatica	F.gigantica	F.hepatica	F.gigantica	F.hepatica	F.gigantica
PK-27	Astore	Female	3	Buffalo	1	597.939	Negative	Positive	Negative	Positive
PK-27	Astore	Female	3	Buffalo	2	598.096	Negative	Positive	Negative	Positive
PK-27	Astore	Female	3	Buffalo	3	422.589	Negative	Positive	Negative	Negative	Negative	Positive
PK-27	Astore	Female	3	Buffalo	4	575.562	Negative	Positive	Negative	Negative	Negative	Positive
PK-28	Astore	Female	3	Buffalo	1	577.265	Negative	Positive	Negative	Negative	Negative	Positive
PK-28	Astore	Female	3	Buffalo	2	420.985	Negative	Positive	Negative	Negative	Negative	Positive
PK-28	Astore	Female	3	Buffalo	3	600.691	Negative	Positive	Negative	Positive
PK-28	Astore	Female	3	Buffalo	4	599.987	Negative	Positive	Negative	Positive
PK-52	Khaplu	Male	5	Cattle	1	39.399	Negative	Positive	Negative	Positive	Negative	Positive
PK-52	Khaplu	Male	5	Cattle	2	365.783	Negative	Positive	Negative	Positive
PK-52	Khaplu	Male	5	Cattle	3	155.784	Negative	Positive	Negative	Positive
PK-52	Khaplu	Male	5	Cattle	4	206.996	Negative	Positive	Negative	Positive
PK-54	Khaplu	Female	5	Cattle	1	206.699	Negative	Positive	Negative	Positive
PK-54	Khaplu	Female	5	Cattle	2	154.487	Negative	Positive	Negative	Positive
PK-54	Khaplu	Female	5	Cattle	3	367.387	Negative	Positive	Negative	Positive
PK-54	Khaplu	Female	5	Cattle	4	37.993	Negative	Positive	Negative	Positive	Negative	Positive
PK-117	Phander	Female	2	Buffalo	1	152.987	Negative	Positive	Negative	Positive
PK-117	Phander	Female	2	Buffalo	2	185.287	Negative	Positive	Negative	Negative	Negative	Positive
PK-117	Phander	Female	2	Buffalo	3	319.205	Negative	Positive	Negative	Positive
PK-117	Phander	Female	2	Buffalo	4	150.898	Negative	Positive	Negative	Negative	Negative	Positive
PK-119	Phander	Female	2	Buffalo	1	277.01	Negative	Positive	Negative	Negative	Negative	Positive
PK-119	Phander	Female	2	Buffalo	2	314.502	Negative	Positive	Negative	Positive
PK-119	Phander	Female	2	Buffalo	3	183.782	Negative	Positive	Negative	Negative	Negative	Positive
PK-119	Phander	Female	2	Buffalo	4	151.969	Negative	Positive	Negative	Positive
PK-121	Kharfaq	Female	1	Buffalo	1	1003.65	Negative	Positive	Negative	Positive
PK-121	Kharfaq	Female	1	Buffalo	2	791.062	Negative	Positive	Negative	Negative	Negative	Positive
PK-121	Kharfaq	Female	1	Buffalo	3	505	Negative	Positive	Negative	Positive
PK-121	Kharfaq	Female	1	Buffalo	4	689.673	Negative	Positive	Negative	Negative	Negative	Positive
PK-125	Kharfaq	Female	5	Buffalo	1	291.013	Negative	Positive	Negative	Negative	Negative	Positive
PK-125	Kharfaq	Female	5	Buffalo	2	180.251	Negative	Positive	Negative	Positive
PK-125	Kharfaq	Female	5	Buffalo	3	315.562	Negative	Positive	Negative	Negative	Negative	Positive
PK-125	Kharfaq	Female	5	Buffalo	4	297.787	Negative	Positive	Negative	Positive
PK-126	Kharfaq	Female	4	Buffalo	1	295.706	Negative	Positive	Negative	Positive
PK-126	Kharfaq	Female	4	Buffalo	2	313.265	Negative	Positive	Negative	Negative	Negative	Positive
PK-126	Kharfaq	Female	4	Buffalo	3	178.152	Negative	Positive	Negative	Positive
PK-126	Kharfaq	Female	4	Buffalo	4	290.31	Negative	Positive	Negative	Negative	Negative	Positive
PK-136	Astore	Female	2	Buffalo	1	222.357	Negative	Positive	Negative	Positive
PK-136	Astore	Female	2	Buffalo	2	189.981	Negative	Positive	Negative	Positive
PK-136	Astore	Female	2	Buffalo	3	161.061	Negative	Positive	Negative	Positive
PK-136	Astore	Female	2	Buffalo	4	142.836	Negative	Positive	Negative	Negative	Negative	Positive
PK-137	Astore	Female	2	Buffalo	1	145.638	Negative	Positive	Negative	Negative	Negative	Positive
PK-137	Astore	Female	2	Buffalo	2	160.162	Negative	Positive	Negative	Positive
PK-137	Astore	Female	2	Buffalo	3	190.189	Negative	Positive	Negative	Positive
PK-137	Astore	Female	2	Buffalo	4	227.753	Negative	Positive	Negative	Positive
PK-138	Astore	Female	3	Buffalo	1	380.872	Negative	Positive	Negative	Positive
PK-138	Astore	Female	3	Buffalo	2	376.407	Negative	Positive	Negative	Positive
PK-138	Astore	Female	3	Buffalo	3	90.9	Negative	Positive	Negative	Positive	Negative	Positive
PK-138	Astore	Female	3	Buffalo	4	418.01	Negative	Positive	Negative	Positive
PK-139	Astore	Female	3	Buffalo	1	420.019	Negative	Positive	Negative	Positive
PK-139	Astore	Female	3	Buffalo	2	87.887	Negative	Positive	Negative	Positive	Negative	Positive
PK-139	Astore	Female	3	Buffalo	3	379.704	Negative	Positive	Negative	Positive
PK-139	Astore	Female	3	Buffalo	4	381.278	Negative	Positive	Negative	Positive

## Sheet: KPK
Supplemental File 3: PCR data comparing three Fasciola spp. molecular markers (pepck, fabp and RAPD).
KPK
							Molecular marker
Animal Characteristics							pepck		fabp		RAPD
Animal	Area of sampling	Gender	Age	Host	Parasite no.	DNA (ng/uL)	F.hepatica	F.gigantica	F.hepatica	F.gigantica	F.hepatica	F.gigantica
PK-32	Lower Dir	Female	6.7	Buffalo	1	803.602	Negative	Positive	Negative	Positive
PK-32	Lower Dir	Female	6.7	Buffalo	2	267.182	Negative	Positive	Negative	Positive
PK-32	Lower Dir	Female	6.7	Buffalo	3	180.607	Negative	Positive	Negative	Negative	Negative	Positive
PK-32	Lower Dir	Female	6.7	Buffalo	4	611.853	Negative	Positive	Negative	Positive
PK-32	Lower Dir	Female	6.7	Buffalo	5	594.426	Negative	Positive	Negative	Positive
PK-34	Lower Dir	Female	5.5	Buffalo	1	1311.69	Negative	Positive	Negative	Positive
PK-34	Lower Dir	Female	5.5	Buffalo	2	1096.81	Negative	Positive	Negative	Positive
PK-34	Lower Dir	Female	5.5	Buffalo	3	1314.17	Negative	Positive	Negative	Negative	Negative	Positive
PK-34	Lower Dir	Female	5.5	Buffalo	4	1199.23	Negative	Positive	Negative	Negative	Negative	Positive
PK-34	Lower Dir	Female	5.5	Buffalo	5	897.618	Negative	Positive	Negative	Negative	Negative	Positive
PK-37	Lower Dir	Male	2.3	Buffalo	1	2138.48	Negative	Positive	Negative	Negative	Negative	Positive
PK-37	Lower Dir	Male	2.3	Buffalo	2	107.691	Negative	Positive	Negative	Positive
PK-37	Lower Dir	Male	2.3	Buffalo	3	740.036	Negative	Positive	Negative	Negative	Negative	Positive
PK-37	Lower Dir	Male	2.3	Buffalo	4	1747.47	Negative	Positive	Negative	Negative	Negative	Positive
PK-37	Lower Dir	Male	2.3	Buffalo	5	488.552	Negative	Positive	Negative	Positive
PK-42	Lower Dir	Male	3	Buffalo	1	436.847	Negative	Positive	Negative	Negative	Negative	Positive
PK-42	Lower Dir	Male	3	Buffalo	2	889.888	Negative	Positive	Negative	Negative	Negative	Positive
PK-42	Lower Dir	Male	3	Buffalo	3	674.737	Negative	Positive	Negative	Negative	Negative	Positive
PK-42	Lower Dir	Male	3	Buffalo	4	489.721	Negative	Positive	Negative	Negative	Negative	Positive
PK-42	Lower Dir	Male	3	Buffalo	5	1148.9	Negative	Positive	Negative	Negative	Negative	Positive
PK-43	Lower Dir	Male	3	Buffalo	1	900.798	Negative	Positive	Negative	Negative	Negative	Positive
PK-43	Lower Dir	Male	3	Buffalo	2	485.127	Negative	Positive	Negative	Negative	Negative	Positive
PK-43	Lower Dir	Male	3	Buffalo	3	988.717	Negative	Positive	Negative	Negative	Negative	Positive
PK-43	Lower Dir	Male	3	Buffalo	4	476.373	Negative	Positive	Negative	Negative	Negative	Positive
PK-43	Lower Dir	Male	3	Buffalo	5	430.748	Negative	Positive	Negative	Negative	Negative	Positive
PK-46	Upper Dir	Female	2	Cattle	1	995.816	Negative	Positive	Negative	Negative	Negative	Positive
PK-46	Upper Dir	Female	2	Cattle	2	1180.43	Negative	Positive	Negative	Negative	Negative	Positive
PK-46	Upper Dir	Female	2	Cattle	3	1300.27	Negative	Positive	Negative	Negative	Negative	Positive
PK-46	Upper Dir	Female	2	Cattle	4	1100.12	Negative	Positive	Negative	Positive
PK-46	Upper Dir	Female	2	Cattle	5	1211.3	Negative	Positive	Negative	Positive
PK-48	Upper Dir	Female	5	Cattle	1	299.996	Negative	Positive	Negative	Negative	Negative	Positive
PK-48	Upper Dir	Female	5	Cattle	2	170.107	Negative	Positive	Negative	Negative	Negative	Positive
PK-48	Upper Dir	Female	5	Cattle	3	101.665	Negative	Positive	Negative	Positive
PK-48	Upper Dir	Female	5	Cattle	4	135.527	Negative	Positive	Negative	Positive
PK-48	Upper Dir	Female	5	Cattle	5	205.886	Negative	Positive	Negative	Negative	Negative	Positive
PK-49	Upper Dir	Female	5	Cattle	1	209.688	Negative	Positive	Negative	Negative	Negative	Positive
PK-49	Upper Dir	Female	5	Cattle	2	137.725	Negative	Positive	Negative	Positive
PK-49	Upper Dir	Female	5	Cattle	3	91.566	Negative	Positive	Negative	Positive
PK-49	Upper Dir	Female	5	Cattle	4	174.701	Negative	Positive	Negative	Negative	Negative	Positive
PK-49	Upper Dir	Female	5	Cattle	5	303.699	Negative	Positive	Negative	Negative	Negative	Positive
PK-50	Upper Dir	Female	5	Cattle	1	119.664	Negative	Positive	Negative	Positive
PK-50	Upper Dir	Female	5	Cattle	2	210.844	Negative	Positive	Negative	Positive
PK-50	Upper Dir	Female	5	Cattle	3	165.675	Negative	Positive	Negative	Positive
PK-50	Upper Dir	Female	5	Cattle	4	125.9	Negative	Positive	Negative	Positive
PK-50	Upper Dir	Female	5	Cattle	5	90.385	Negative	Positive	Negative	Negative	Negative	Positive
PK-51	Upper Dir	Male	5	Cattle	1	85.383	Negative	Positive	Negative	Negative	Negative	Positive
PK-51	Upper Dir	Male	5	Cattle	2	128.909	Negative	Positive	Negative	Positive
PK-51	Upper Dir	Male	5	Cattle	3	168.576	Negative	Positive	Negative	Positive
PK-51	Upper Dir	Male	5	Cattle	4	212.448	Negative	Positive	Negative	Positive
PK-51	Upper Dir	Male	5	Cattle	5	121.466	Negative	Positive	Negative	Positive
PK-53	Upper Dir	Female	5	Cattle	1	594.426	Negative	Positive	Negative	Positive
PK-53	Upper Dir	Female	5	Cattle	2	611.853	Negative	Positive	Negative	Positive
PK-53	Upper Dir	Female	5	Cattle	3	180.607	Negative	Positive	Negative	Negative	Negative	Positive
PK-53	Upper Dir	Female	5	Cattle	4	267.182	Negative	Positive	Negative	Positive
PK-53	Upper Dir	Female	5	Cattle	5	803.602	Negative	Positive	Negative	Positive
PK-55	Swat	Female	5	Cattle	1	204.158	Negative	Positive	Negative	Negative	Negative	Positive
PK-55	Swat	Female	5	Cattle	2	212.324	Negative	Positive	Negative	Negative	Negative	Positive
PK-55	Swat	Female	5	Cattle	3	307.796	Negative	Positive	Negative	Negative	Negative	Positive
PK-55	Swat	Female	5	Cattle	4	231.325	Negative	Positive	Negative	Negative	Negative	Positive
PK-55	Swat	Female	5	Cattle	5	251.321	Negative	Positive	Negative	Negative	Negative	Positive
PK-56	Swat	Female	5	Cattle	1	250.123	Negative	Positive	Negative	Negative	Negative	Positive
PK-56	Swat	Female	5	Cattle	2	230.523	Negative	Positive	Negative	Negative	Negative	Positive
PK-56	Swat	Female	5	Cattle	3	299.697	Negative	Positive	Negative	Negative	Negative	Positive
PK-56	Swat	Female	5	Cattle	4	210.423	Negative	Positive	Negative	Negative	Negative	Positive
PK-56	Swat	Female	5	Cattle	5	207.851	Negative	Positive	Negative	Negative	Negative	Positive
PK-58	Swat	Male	4.5	Cattle	1	322.512	Negative	Positive	Negative	Negative	Negative	Positive
PK-58	Swat	Male	4.5	Cattle	2	215.512	Negative	Positive	Negative	Negative	Negative	Positive
PK-58	Swat	Male	4.5	Cattle	3	414.391	Negative	Positive	Negative	Negative	Negative	Positive
PK-58	Swat	Male	4.5	Cattle	4	677.578	Negative	Positive	Negative	Negative	Negative	Positive
PK-58	Swat	Male	4.5	Cattle	5	535.002	Negative	Positive	Negative	Negative	Negative	Positive
PK-59	Swat	Male	4.5	Cattle	1	537.2	Negative	Positive	Negative	Negative	Negative	Positive
PK-59	Swat	Male	4.5	Cattle	2	675.875	Negative	Positive	Negative	Negative	Negative	Positive
PK-59	Swat	Male	4.5	Cattle	3	410.193	Negative	Positive	Negative	Negative	Negative	Positive
PK-59	Swat	Male	4.5	Cattle	4	219.215	Negative	Positive	Negative	Negative	Negative	Positive
PK-59	Swat	Male	4.5	Cattle	5	320.215	Negative	Positive	Negative	Negative	Negative	Positive
PK-60	Swat	Freemartins	5.6	Cattle	1	102.27	Negative	Positive	Negative	Positive
PK-60	Swat	Freemartins	5.6	Cattle	2	125.496	Negative	Positive	Negative	Positive
PK-60	Swat	Freemartins	5.6	Cattle	3	100.16	Negative	Positive	Negative	Positive
PK-60	Swat	Freemartins	5.6	Cattle	4	146.717	Negative	Positive	Negative	Negative	Negative	Positive
PK-60	Swat	Freemartins	5.6	Cattle	5	135.947	Negative	Positive	Negative	Negative	Negative	Positive
PK-61	Swat	Freemartins	5.4	Cattle	1	137.749	Negative	Positive	Negative	Negative	Negative	Positive
PK-61	Swat	Freemartins	5.4	Cattle	2	145.712	Negative	Positive	Negative	Negative	Negative	Positive
PK-61	Swat	Freemartins	5.4	Cattle	3	101.016	Negative	Positive	Negative	Positive
PK-61	Swat	Freemartins	5.4	Cattle	4	127.694	Negative	Positive	Negative	Positive
PK-61	Swat	Freemartins	5.4	Cattle	5	103.072	Negative	Positive	Negative	Positive
PK-70	Sawabi	Female	3	Cattle	1	320.354	Negative	Positive	Negative	Negative	Negative	Positive
PK-70	Sawabi	Female	3	Cattle	2	365.624	Negative	Positive	Negative	Negative	Negative	Positive
PK-70	Sawabi	Female	3	Cattle	3	385.297	Negative	Positive	Negative	Negative	Negative	Positive
PK-70	Sawabi	Female	3	Cattle	4	157.668	Negative	Positive	Negative	Negative	Negative	Positive
PK-70	Sawabi	Female	3	Cattle	5	336.399	Negative	Positive	Negative	Negative	Negative	Positive
PK-71	Sawabi	Female	2	Cattle	1	335.993	Negative	Positive	Negative	Negative	Negative	Positive
PK-71	Sawabi	Female	2	Cattle	2	155.866	Negative	Positive	Negative	Negative	Negative	Positive
PK-71	Sawabi	Female	2	Cattle	3	390.792	Negative	Positive	Negative	Negative	Negative	Positive
PK-71	Sawabi	Female	2	Cattle	4	368.426	Negative	Positive	Negative	Negative	Negative	Positive
PK-71	Sawabi	Female	2	Cattle	5	321.453	Negative	Positive	Negative	Negative	Negative	Positive
PK-73	Sawabi	Female	2	Cattle	1	113.406	Negative	Positive	Negative	Negative	Negative	Positive
PK-73	Sawabi	Female	2	Cattle	2	93.663	Negative	Positive	Negative	Positive
PK-73	Sawabi	Female	2	Cattle	3	109.287	Negative	Positive	Negative	Negative	Negative	Positive
PK-73	Sawabi	Female	2	Cattle	4	114.558	Negative	Positive	Negative	Negative	Negative	Positive
PK-73	Sawabi	Female	2	Cattle	5	64.872	Negative	Positive	Negative	Negative	Negative	Positive
PK-74	Sawabi	Female	2	Cattle	1	67.278	Negative	Positive	Negative	Negative	Negative	Positive
PK-74	Sawabi	Female	2	Cattle	2	117.855	Negative	Positive	Negative	Negative	Negative	Positive
PK-74	Sawabi	Female	2	Cattle	3	111.782	Negative	Positive	Negative	Negative	Negative	Positive
PK-74	Sawabi	Female	2	Cattle	4	95.366	Negative	Positive	Negative	Positive
PK-74	Sawabi	Female	2	Cattle	5	115.604	Negative	Positive	Negative	Negative	Negative	Positive
PK-76	Sawabi	Female	5.4	Cattle	1	488.552	Negative	Positive	Negative	Positive
PK-76	Sawabi	Female	5.4	Cattle	2	1747.47	Negative	Positive	Negative	Negative	Negative	Positive
PK-76	Sawabi	Female	5.4	Cattle	3	740.036	Negative	Positive	Negative	Negative	Negative	Positive
PK-76	Sawabi	Female	5.4	Cattle	4	107.691	Negative	Positive	Negative	Positive
PK-76	Sawabi	Female	5.4	Cattle	5	2138.48	Negative	Positive	Negative	Negative	Negative	Positive
PK-78	Sawabi	Male	3.4	Cattle	1	243.321	Negative	Positive	Negative	Negative	Negative	Positive
PK-78	Sawabi	Male	3.4	Cattle	2	1036.96	Negative	Positive	Negative	Negative	Negative	Positive
PK-78	Sawabi	Male	3.4	Cattle	3	320.857	Negative	Positive	Negative	Negative	Negative	Positive
PK-78	Sawabi	Male	3.4	Cattle	4	683.202	Negative	Positive	Negative	Negative	Negative	Positive
PK-78	Sawabi	Male	3.4	Cattle	5	813.683	Negative	Positive	Negative	Negative	Negative	Positive
PK-86	Nowshehra	Male	5.6	Buffalo	1	315.166	Negative	Positive	Negative	Negative	Negative	Positive
PK-86	Nowshehra	Male	5.6	Buffalo	2	392.991	Negative	Positive	Negative	Positive
PK-86	Nowshehra	Male	5.6	Buffalo	3	278.603	Negative	Positive	Negative	Negative	Negative	Positive
PK-86	Nowshehra	Male	5.6	Buffalo	4	202.592	Negative	Positive	Negative	Negative	Negative	Positive
PK-86	Nowshehra	Male	5.6	Buffalo	5	530.609	Negative	Positive	Negative	Negative	Negative	Positive
PK-87	Nowshehra	Male	5.4	Buffalo	1	532.906	Negative	Positive	Negative	Negative	Negative	Positive
PK-87	Nowshehra	Male	5.4	Buffalo	2	200.295	Negative	Positive	Negative	Negative	Negative	Positive
PK-87	Nowshehra	Male	5.4	Buffalo	3	285.306	Negative	Positive	Negative	Negative	Negative	Positive
PK-87	Nowshehra	Male	5.4	Buffalo	4	395.199	Negative	Positive	Negative	Positive
PK-87	Nowshehra	Male	5.4	Buffalo	5	314.661	Negative	Positive	Negative	Negative	Negative	Positive
PK-89	Nowshehra	Male	5.4	Buffalo	1	95.36	Negative	Positive	Negative	Positive	Negative	Positive
PK-89	Nowshehra	Male	5.4	Buffalo	2	153.11	Negative	Positive	Negative	Positive
PK-89	Nowshehra	Male	5.4	Buffalo	3	209.4	Negative	Positive	Negative	Positive
PK-89	Nowshehra	Male	5.4	Buffalo	4	118.367	Negative	Positive	Negative	Positive
PK-89	Nowshehra	Male	5.4	Buffalo	5	145.742	Negative	Positive	Negative	Positive
PK-93	Nowshehra	Male	2.2	Buffalo	1	144.247	Negative	Positive	Negative	Positive
PK-93	Nowshehra	Male	2.2	Buffalo	2	120.763	Negative	Positive	Negative	Positive
PK-93	Nowshehra	Male	2.2	Buffalo	3	210.004	Negative	Positive	Negative	Positive
PK-93	Nowshehra	Male	2.2	Buffalo	4	155.011	Negative	Positive	Negative	Positive
PK-93	Nowshehra	Male	2.2	Buffalo	5	97.063	Negative	Positive	Negative	Negative	Negative	Positive
PK-96	Manshera	Male	3	Buffalo	1	120.603	Negative	Positive	Negative	Positive
PK-96	Manshera	Male	3	Buffalo	2	141.068	Negative	Positive	Negative	Positive
PK-96	Manshera	Male	3	Buffalo	3	310.698	Negative	Positive	Negative	Positive
PK-96	Manshera	Male	3	Buffalo	4	360.579	Negative	Positive	Negative	Positive
PK-96	Manshera	Male	3	Buffalo	5	778.557	Negative	Positive	Negative	Positive
PK-97	Manshera	Male	3	Buffalo	1	780.755	Negative	Positive	Negative	Positive
PK-97	Manshera	Male	3	Buffalo	2	359.975	Negative	Positive	Negative	Positive
PK-97	Manshera	Male	3	Buffalo	3	301.896	Negative	Positive	Negative	Positive
PK-97	Manshera	Male	3	Buffalo	4	140.86	Negative	Positive	Negative	Positive
PK-97	Manshera	Male	3	Buffalo	5	118.306	Negative	Positive	Negative	Positive
PK-98	Manshera	Male	3	Buffalo	1	188.643	Negative	Positive	Negative	Positive
PK-98	Manshera	Male	3	Buffalo	2	177.343	Negative	Positive	Negative	Positive
PK-98	Manshera	Male	3	Buffalo	3	179.701	Negative	Positive	Negative	Positive
PK-98	Manshera	Male	3	Buffalo	4	286.801	Negative	Positive	Negative	Negative	Negative	Positive
PK-98	Manshera	Male	3	Buffalo	5	237.381	Negative	Positive	Negative	Positive
PK-99	Manshera	Male	3	Buffalo	1	236.183	Negative	Positive	Negative	Positive
PK-99	Manshera	Male	3	Buffalo	2	285.108	Negative	Positive	Negative	Negative	Negative	Positive
PK-99	Manshera	Male	3	Buffalo	3	181.107	Negative	Positive	Negative	Positive
PK-99	Manshera	Male	3	Buffalo	4	175.444	Negative	Positive	Negative	Positive
PK-99	Manshera	Male	3	Buffalo	5	190.346	Negative	Positive	Negative	Positive
PK-107	Manshera	Female	3	Buffalo	1	283.53	Negative	Positive	Negative	Positive
PK-107	Manshera	Female	3	Buffalo	2	395.567	Negative	Positive	Negative	Positive
PK-107	Manshera	Female	3	Buffalo	3	345.29	Negative	Positive	Negative	Positive
PK-107	Manshera	Female	3	Buffalo	4	312.059	Negative	Positive	Negative	Positive
PK-107	Manshera	Female	3	Buffalo	5	211.961	Negative	Positive	Negative	Positive
PK-108	Manshera	Female	3	Buffalo	1	210.169	Negative	Positive	Negative	Positive
PK-108	Manshera	Female	3	Buffalo	2	310.95	Negative	Positive	Negative	Positive
PK-108	Manshera	Female	3	Buffalo	3	347.092	Negative	Positive	Negative	Positive
PK-108	Manshera	Female	3	Buffalo	4	396.765	Negative	Positive	Negative	Positive
PK-108	Manshera	Female	3	Buffalo	5	285.035	Negative	Positive	Negative	Positive

## Sheet: Punjab
Supplemental File 3: PCR data comparing three Fasciola spp. molecular markers (pepck, fabp and RAPD).
Punjab
							Molecular marker
Animal Characteristics							pepck		fabp		RAPD
Animal	Area of sampling	Gender	Age	Host	Parasite no.	DNA (ng/uL)	F.hepatica	F.gigantica	F.hepatica	F.gigantica	F.hepatica	F.gigantica
PK-1	Sargodha	Female	1	Cattle	1	192.374	Negative	Positive	Negative	Positive
PK-1	Sargodha	Female	1	Cattle	2	112.5	Negative	Positive	Negative	Negative	Negative	Positive
PK-1	Sargodha	Female	1	Cattle	3	109.394	Negative	Positive	Negative	Positive
PK-1	Sargodha	Female	1	Cattle	4	167.852	Negative	Positive	Negative	Negative	Negative	Positive
PK-1	Sargodha	Female	1	Cattle	5	83.947	Negative	Positive	Negative	Negative	Negative	Positive
PK-1	Sargodha	Female	1	Cattle	6	132.921	Negative	Positive	Negative	Positive
PK-1	Sargodha	Female	1	Cattle	7	224.393	Negative	Positive	Negative	Negative	Negative	Positive
PK-2	Sargodha	Female	2	Cattle	1	51.59	Negative	Positive	Negative	Positive
PK-2	Sargodha	Female	2	Cattle	2	148.556	Negative	Positive	Negative	Positive
PK-2	Sargodha	Female	2	Cattle	3	123.202	Negative	Positive	Negative	Positive
PK-2	Sargodha	Female	2	Cattle	4	86.173	Negative	Positive	Negative	Positive
PK-2	Sargodha	Female	2	Cattle	5	107.175	Negative	Positive	Negative	Negative	Negative	Positive
PK-2	Sargodha	Female	2	Cattle	6	101.311	Negative	Positive	Negative	Positive
PK-2	Sargodha	Female	2	Cattle	7	81.912	Negative	Positive	Negative	Positive
PK-3	Sargodha	Female	4	Cattle	1	149.583	Negative	Positive	Negative	Positive
PK-3	Sargodha	Female	4	Cattle	2	131.165	Negative	Positive	Negative	Negative	Negative	Positive
PK-3	Sargodha	Female	4	Cattle	3	89.566	Negative	Positive	Negative	Negative	Negative	Positive
PK-3	Sargodha	Female	4	Cattle	4	157.62	Negative	Positive	Negative	Positive
PK-3	Sargodha	Female	4	Cattle	5	137.513	Negative	Positive	Negative	Positive
PK-3	Sargodha	Female	4	Cattle	6	120.972	Negative	Positive	Negative	Positive
PK-3	Sargodha	Female	4	Cattle	7	95.623	Negative	Positive	Negative	Negative	Negative	Positive
PK-5	Sargodha	Female	3	Cattle	1	73.342	Negative	Positive	Negative	Positive
PK-5	Sargodha	Female	3	Cattle	2	49.884	Negative	Positive	Negative	Positive
PK-5	Sargodha	Female	3	Cattle	3	44.685	Negative	Positive	Negative	Positive
PK-5	Sargodha	Female	3	Cattle	4	101.476	Negative	Positive	Negative	Positive
PK-5	Sargodha	Female	3	Cattle	5	106.124	Negative	Positive	Negative	Positive
PK-5	Sargodha	Female	3	Cattle	6	82.937	Negative	Positive	Negative	Positive
PK-5	Sargodha	Female	3	Cattle	7	56.613	Negative	Positive	Negative	Positive
PK-11	Mianwali	Female	2	Cattle	1	76.236	Negative	Positive	Negative	Positive
PK-11	Mianwali	Female	2	Cattle	2	64.509	Negative	Positive	Negative	Positive
PK-11	Mianwali	Female	2	Cattle	3	106.214	Negative	Positive	Negative	Negative	Negative	Positive
PK-11	Mianwali	Female	2	Cattle	4	76.838	Negative	Positive	Negative	Negative	Negative	Positive
PK-11	Mianwali	Female	2	Cattle	5	37.265	Negative	Positive	Negative	Positive
PK-11	Mianwali	Female	2	Cattle	6	33.175	Negative	Positive	Negative	Negative	Negative	Positive
PK-11	Mianwali	Female	2	Cattle	7	61.958	Negative	Positive	Negative	Negative	Negative	Positive
PK-12	Mianwali	Female	5	Cattle	1	87.553	Negative	Positive	Negative	Negative	Negative	Positive
PK-12	Mianwali	Female	5	Cattle	2	161.694	Negative	Positive	Negative	Positive
PK-12	Mianwali	Female	5	Cattle	3	99.107	Negative	Positive	Negative	Negative	Negative	Positive
PK-12	Mianwali	Female	5	Cattle	4	44.478	Negative	Positive	Negative	Positive
PK-12	Mianwali	Female	5	Cattle	5	72.127	Negative	Positive	Negative	Positive
PK-12	Mianwali	Female	5	Cattle	6	151.276	Negative	Positive	Negative	Positive
PK-12	Mianwali	Female	5	Cattle	7	54.469	Negative	Positive	Negative	Positive
PK-13	Mianwali	Female	2	Buffalo	1	17.149	Negative	Positive	Negative	Positive
PK-13	Mianwali	Female	2	Buffalo	2	229.127	Negative	Positive	Negative	Negative	Negative	Positive
PK-13	Mianwali	Female	2	Buffalo	3	105.46	Negative	Positive	Negative	Positive
PK-13	Mianwali	Female	2	Buffalo	4	64.928	Negative	Positive	Negative	Positive
PK-13	Mianwali	Female	2	Buffalo	5	106.025	Negative	Positive	Negative	Negative	Negative	Positive
PK-13	Mianwali	Female	2	Buffalo	6	87.469	Negative	Positive	Negative	Positive
PK-13	Mianwali	Female	2	Buffalo	7	114.533	Negative	Positive	Negative	Negative	Negative	Positive
PK-15	Mianwali	Female	4	Buffalo	1	161.087	Negative	Positive	Negative	Positive
PK-15	Mianwali	Female	4	Buffalo	2	121.51	Negative	Positive	Negative	Negative	Negative	Positive
PK-15	Mianwali	Female	4	Buffalo	3	105.904	Negative	Positive	Negative	Positive
PK-15	Mianwali	Female	4	Buffalo	4	88.122	Negative	Positive	Negative	Positive
PK-15	Mianwali	Female	4	Buffalo	5	72.359	Negative	Positive	Negative	Positive
PK-15	Mianwali	Female	4	Buffalo	6	140.573	Negative	Positive	Negative	Negative	Negative	Positive
PK-15	Mianwali	Female	4	Buffalo	7	85.553	Negative	Positive	Negative	Negative	Negative	Positive
PK-23	Bhalwal	Female	3	Buffalo	1	163.308	Negative	Positive	Negative	Positive
PK-23	Bhalwal	Female	3	Buffalo	2	137.588	Negative	Positive	Negative	Negative	Negative	Positive
PK-23	Bhalwal	Female	3	Buffalo	3	170.324	Negative	Positive	Negative	Negative	Negative	Positive
PK-23	Bhalwal	Female	3	Buffalo	4	234.116	Negative	Positive	Negative	Negative	Negative	Positive
PK-23	Bhalwal	Female	3	Buffalo	5	305.706	Negative	Positive	Negative	Negative	Negative	Positive
PK-23	Bhalwal	Female	3	Buffalo	6	156.971	Negative	Positive	Negative	Negative	Negative	Positive
PK-23	Bhalwal	Female	3	Buffalo	7	272.336	Negative	Positive	Negative	Positive
PK-25	Bhalwal	Female	3	Buffalo	1	383.826	Negative	Positive	Negative	Negative	Negative	Positive
PK-25	Bhalwal	Female	3	Buffalo	2	557.861	Negative	Positive	Negative	Negative	Negative	Positive
PK-25	Bhalwal	Female	3	Buffalo	3	417.118	Negative	Positive	Negative	Negative	Negative	Positive
PK-25	Bhalwal	Female	3	Buffalo	4	260.133	Negative	Positive	Negative	Negative	Negative	Positive
PK-25	Bhalwal	Female	3	Buffalo	5	376.035	Negative	Positive	Negative	Negative	Negative	Positive
PK-25	Bhalwal	Female	3	Buffalo	6	268.676	Negative	Positive	Negative	Negative	Negative	Positive
PK-25	Bhalwal	Female	3	Buffalo	7	183.331	Negative	Positive	Negative	Negative	Negative	Positive
PK-26	Bhalwal	Female	3	Buffalo	1	190.694	Negative	Positive	Negative	Positive
PK-26	Bhalwal	Female	3	Buffalo	2	200.835	Negative	Positive	Negative	Negative	Negative	Positive
PK-26	Bhalwal	Female	3	Buffalo	3	150.591	Negative	Positive	Negative	Negative	Negative	Positive
PK-26	Bhalwal	Female	3	Buffalo	4	124.984	Negative	Positive	Negative	Negative	Negative	Positive
PK-26	Bhalwal	Female	3	Buffalo	5	439.872	Negative	Positive	Negative	Negative	Negative	Positive
PK-26	Bhalwal	Female	3	Buffalo	6	179.312	Negative	Positive	Negative	Positive
PK-26	Bhalwal	Female	3	Buffalo	7	116.495	Negative	Positive	Negative	Negative	Negative	Positive
PK-29	Bhalwal	Female	3	Buffalo	1	762.324	Negative	Positive	Negative	Negative	Negative	Positive
PK-29	Bhalwal	Female	3	Buffalo	2	433.354	Negative	Positive	Negative	Positive
PK-29	Bhalwal	Female	3	Buffalo	3	778.098	Negative	Positive	Negative	Negative	Negative	Positive
PK-29	Bhalwal	Female	3	Buffalo	4	682.033	Negative	Positive	Negative	Positive
PK-29	Bhalwal	Female	3	Buffalo	5	379.955	Negative	Positive	Negative	Negative	Negative	Positive
PK-29	Bhalwal	Female	3	Buffalo	6	636.867	Negative	Positive	Negative	Negative	Negative	Positive
PK-29	Bhalwal	Female	3	Buffalo	7	711.585	Negative	Positive	Negative	Positive
PK-30	Rawalpindi	Female	3	Buffalo	1	419.317	Negative	Positive	Negative	Negative	Negative	Positive
PK-30	Rawalpindi	Female	3	Buffalo	2	386.887	Negative	Positive	Negative	Positive
PK-30	Rawalpindi	Female	3	Buffalo	3	366.555	Negative	Positive	Negative	Negative	Negative	Positive
PK-30	Rawalpindi	Female	3	Buffalo	4	379.876	Negative	Positive	Negative	Negative	Negative	Positive
PK-30	Rawalpindi	Female	3	Buffalo	5	688.572	Negative	Positive	Negative	Positive
PK-30	Rawalpindi	Female	3	Buffalo	6	273.263	Negative	Positive	Negative	Negative	Negative	Positive
PK-30	Rawalpindi	Female	3	Buffalo	7	351.878	Negative	Positive	Negative	Positive
PK-31	Rawalpindi	Female	4.4	Buffalo	1	434.557	Negative	Positive	Negative	Negative	Negative	Positive
PK-31	Rawalpindi	Female	4.4	Buffalo	2	399.595	Negative	Positive	Negative	Negative	Negative	Positive
PK-31	Rawalpindi	Female	4.4	Buffalo	3	189.277	Negative	Positive	Negative	Negative	Negative	Positive
PK-31	Rawalpindi	Female	4.4	Buffalo	4	284.324	Negative	Positive	Negative	Negative	Negative	Positive
PK-31	Rawalpindi	Female	4.4	Buffalo	5	172.993	Negative	Positive	Negative	Positive
PK-31	Rawalpindi	Female	4.4	Buffalo	6	187.753	Negative	Positive	Negative	Negative	Negative	Positive
PK-31	Rawalpindi	Female	4.4	Buffalo	7	272.243	Negative	Positive	Negative	Negative	Negative	Positive
PK-33	Rawalpindi	Female	5.5	Buffalo	1	366.077	Negative	Positive	Negative	Negative	Negative	Positive
PK-33	Rawalpindi	Female	5.5	Buffalo	2	329.783	Negative	Positive	Negative	Negative	Negative	Positive
PK-33	Rawalpindi	Female	5.5	Buffalo	3	272.371	Negative	Positive	Negative	Negative	Negative	Positive
PK-33	Rawalpindi	Female	5.5	Buffalo	4	285.208	Negative	Positive	Negative	Positive
PK-33	Rawalpindi	Female	5.5	Buffalo	5	341.494	Negative	Positive	Negative	Negative	Negative	Positive
PK-33	Rawalpindi	Female	5.5	Buffalo	6	358.624	Negative	Positive	Negative	Positive
PK-33	Rawalpindi	Female	5.5	Buffalo	7	325.391	Negative	Positive	Negative	Negative	Negative	Positive
PK-35	Rawalpindi	Male	5.4	Buffalo	1	877.696	Negative	Positive	Negative	Negative	Negative	Positive
PK-35	Rawalpindi	Male	5.4	Buffalo	2	57.197	Negative	Positive	Negative	Negative	Negative	Positive
PK-35	Rawalpindi	Male	5.4	Buffalo	3	205.655	Negative	Positive	Negative	Negative	Negative	Positive
PK-35	Rawalpindi	Male	5.4	Buffalo	4	875.345	Negative	Positive	Negative	Positive
PK-35	Rawalpindi	Male	5.4	Buffalo	5	572.221	Negative	Positive	Negative	Positive
PK-35	Rawalpindi	Male	5.4	Buffalo	6	212.838	Negative	Positive	Negative	Negative	Negative	Positive
PK-35	Rawalpindi	Male	5.4	Buffalo	7	836.375	Negative	Positive	Negative	Negative	Negative	Positive
PK-36	Gujjar Khan	Male	3.3	Buffalo	1	229.193	Negative	Positive	Negative	Positive
PK-36	Gujjar Khan	Male	3.3	Buffalo	2	187.082	Negative	Positive	Negative	Positive
PK-36	Gujjar Khan	Male	3.3	Buffalo	3	232.196	Negative	Positive	Negative	Positive
PK-36	Gujjar Khan	Male	3.3	Buffalo	4	105.802	Negative	Positive	Negative	Positive
PK-36	Gujjar Khan	Male	3.3	Buffalo	5	135.944	Negative	Positive	Negative	Positive
PK-36	Gujjar Khan	Male	3.3	Buffalo	6	189.214	Negative	Positive	Negative	Negative	Negative	Positive
PK-36	Gujjar Khan	Male	3.3	Buffalo	7	228.833	Negative	Positive	Negative	Positive
PK-38	Gujjar Khan	Male	3	Buffalo	1	312.44	Negative	Positive	Negative	Negative	Negative	Positive
PK-38	Gujjar Khan	Male	3	Buffalo	2	448.753	Negative	Positive	Negative	Negative	Negative	Positive
PK-38	Gujjar Khan	Male	3	Buffalo	3	517.974	Negative	Positive	Negative	Negative	Negative	Positive
PK-38	Gujjar Khan	Male	3	Buffalo	4	311.393	Negative	Positive	Negative	Positive
PK-38	Gujjar Khan	Male	3	Buffalo	5	253.4	Negative	Positive	Negative	Positive
PK-38	Gujjar Khan	Male	3	Buffalo	6	445.171	Negative	Positive	Negative	Negative	Negative	Positive
PK-38	Gujjar Khan	Male	3	Buffalo	7	253.81	Negative	Positive	Negative	Negative	Negative	Positive
PK-39	Gujjar Khan	Male	3	Buffalo	1	330.649	Negative	Positive	Negative	Negative	Negative	Positive
PK-39	Gujjar Khan	Male	3	Buffalo	2	358.592	Negative	Positive	Negative	Negative	Negative	Positive
PK-39	Gujjar Khan	Male	3	Buffalo	3	395.894	Negative	Positive	Negative	Positive
PK-39	Gujjar Khan	Male	3	Buffalo	4	683.689	Negative	Positive	Negative	Positive
PK-39	Gujjar Khan	Male	3	Buffalo	5	920.8	Negative	Positive	Negative	Positive
PK-39	Gujjar Khan	Male	3	Buffalo	6	78.749	Negative	Positive	Negative	Negative	Negative	Positive
PK-39	Gujjar Khan	Male	3	Buffalo	7	216.663	Negative	Positive	Negative	Negative	Negative	Positive
PK-40	Gujjar Khan	Male	3	Buffalo	1	286.331	Negative	Positive	Negative	Positive
PK-40	Gujjar Khan	Male	3	Buffalo	2	256.707	Negative	Positive	Negative	Positive
PK-40	Gujjar Khan	Male	3	Buffalo	3	233.734	Negative	Positive	Negative	Positive
PK-40	Gujjar Khan	Male	3	Buffalo	4	378.026	Negative	Positive	Negative	Positive
PK-40	Gujjar Khan	Male	3	Buffalo	5	285.905	Negative	Positive	Negative	Positive
PK-40	Gujjar Khan	Male	3	Buffalo	6	206.248	Negative	Positive	Negative	Positive
PK-40	Gujjar Khan	Male	3	Buffalo	7	260.356	Negative	Positive	Negative	Positive
PK-64	Lodhran	Female	4	Cattle	1	47.849	Negative	Positive	Negative	Negative	Negative	Positive
PK-64	Lodhran	Female	4	Cattle	2	136.562	Negative	Positive	Negative	Negative	Negative	Positive
PK-64	Lodhran	Female	4	Cattle	3	88.264	Negative	Positive	Negative	Negative	Negative	Positive
PK-64	Lodhran	Female	4	Cattle	4	137.554	Negative	Positive	Negative	Positive
PK-64	Lodhran	Female	4	Cattle	5	113.988	Negative	Positive	Negative	Negative	Negative	Positive
PK-64	Lodhran	Female	4	Cattle	6	122.694	Negative	Positive	Negative	Negative	Negative	Positive
PK-64	Lodhran	Female	4	Cattle	7	113.102	Negative	Positive	Negative	Negative	Negative	Positive
PK-72	Lodhran	Female	2	Cattle	1	115.413	Negative	Positive	Negative	Positive
PK-72	Lodhran	Female	2	Cattle	2	107.814	Negative	Positive	Negative	Negative	Negative	Positive
PK-72	Lodhran	Female	2	Cattle	3	84.092	Negative	Positive	Negative	Positive
PK-72	Lodhran	Female	2	Cattle	4	118.504	Negative	Positive	Negative	Positive
PK-72	Lodhran	Female	2	Cattle	5	116.43	Negative	Positive	Negative	Negative	Negative	Positive
PK-72	Lodhran	Female	2	Cattle	6	95.135	Negative	Positive	Negative	Positive
PK-72	Lodhran	Female	2	Cattle	7	75.895	Negative	Positive	Negative	Positive
PK-75	Lodhran	Female	4.5	Cattle	1	137.686	Negative	Positive	Negative	Positive
PK-75	Lodhran	Female	4.5	Cattle	2	117.572	Negative	Positive	Negative	Positive
PK-75	Lodhran	Female	4.5	Cattle	3	216.668	Negative	Positive	Negative	Positive
PK-75	Lodhran	Female	4.5	Cattle	4	127.405	Negative	Positive	Negative	Positive
PK-75	Lodhran	Female	4.5	Cattle	5	262.08	Negative	Positive	Negative	Negative	Negative	Positive
PK-75	Lodhran	Female	4.5	Cattle	6	82.874	Negative	Positive	Negative	Positive
PK-75	Lodhran	Female	4.5	Cattle	7	166.953	Negative	Positive	Negative	Positive
PK-77	Lodhran	Male	4	Cattle	1	307.885	Negative	Positive	Negative	Negative	Negative	Positive
PK-77	Lodhran	Male	4	Cattle	2	252.351	Negative	Positive	Negative	Negative	Negative	Positive
PK-77	Lodhran	Male	4	Cattle	3	278.215	Negative	Positive	Negative	Positive
PK-77	Lodhran	Male	4	Cattle	4	477.849	Negative	Positive	Negative	Positive
PK-77	Lodhran	Male	4	Cattle	5	417.35	Negative	Positive	Negative	Negative	Negative	Positive
PK-77	Lodhran	Male	4	Cattle	6	564.071	Negative	Positive	Negative	Negative	Negative	Positive
PK-77	Lodhran	Male	4	Cattle	7	564.153	Negative	Positive	Negative	Negative	Negative	Positive
PK-80	Multan	Male	4	Cattle	1	114.402	Negative	Positive	Negative	Positive
PK-80	Multan	Male	4	Cattle	2	196.016	Negative	Positive	Negative	Positive
PK-80	Multan	Male	4	Cattle	3	127.68	Negative	Positive	Negative	Positive
PK-80	Multan	Male	4	Cattle	4	141.967	Negative	Positive	Negative	Positive
PK-80	Multan	Male	4	Cattle	5	202.069	Negative	Positive	Negative	Negative	Negative	Positive
PK-80	Multan	Male	4	Cattle	6	126.727	Negative	Positive	Negative	Positive
PK-80	Multan	Male	4	Cattle	7	389.79	Negative	Positive	Negative	Positive
PK-83	Multan	Female	4	Cattle	1	207.763	Negative	Positive	Negative	Negative	Negative	Positive
PK-83	Multan	Female	4	Cattle	2	602.743	Negative	Positive	Negative	Positive
PK-83	Multan	Female	4	Cattle	3	482.875	Negative	Positive	Negative	Positive
PK-83	Multan	Female	4	Cattle	4	422.677	Negative	Positive	Negative	Positive
PK-83	Multan	Female	4	Cattle	5	223.763	Negative	Positive	Negative	Positive
PK-83	Multan	Female	4	Cattle	6	367.071	Negative	Positive	Negative	Negative	Negative	Positive
PK-83	Multan	Female	4	Cattle	7	360.17	Negative	Positive	Negative	Positive
PK-84	Multan	Male	4	Buffalo	1	510.983	Negative	Positive	Negative	Positive
PK-84	Multan	Male	4	Buffalo	2	152.375	Negative	Positive	Negative	Positive
PK-84	Multan	Male	4	Buffalo	3	311.869	Negative	Positive	Negative	Positive
PK-84	Multan	Male	4	Buffalo	4	407.797	Negative	Positive	Negative	Negative	Negative	Positive
PK-84	Multan	Male	4	Buffalo	5	380.852	Negative	Positive	Negative	Positive
PK-84	Multan	Male	4	Buffalo	6	318.851	Negative	Positive	Negative	Positive
PK-84	Multan	Male	4	Buffalo	7	137.656	Negative	Positive	Negative	Positive
PK-85	Multan	Female	2.3	Cattle	1	239.71	Negative	Positive	Negative	Positive
PK-85	Multan	Female	2.3	Cattle	2	166.364	Negative	Positive	Negative	Negative	Negative	Positive
PK-85	Multan	Female	2.3	Cattle	3	185.654	Negative	Positive	Negative	Positive
PK-85	Multan	Female	2.3	Cattle	4	106.837	Negative	Positive	Negative	Positive
PK-85	Multan	Female	2.3	Cattle	5	159.693	Negative	Positive	Negative	Positive
PK-85	Multan	Female	2.3	Cattle	6	102.269	Negative	Positive	Negative	Positive
PK-85	Multan	Female	2.3	Cattle	7	150.669	Negative	Positive	Negative	Positive
PK-94	Gujranwala	Male	2	Buffalo	1	245.18	Negative	Positive	Negative	Positive
PK-94	Gujranwala	Male	2	Buffalo	2	298.715	Negative	Positive	Negative	Positive
PK-94	Gujranwala	Male	2	Buffalo	3	355.929	Negative	Positive	Negative	Positive
PK-94	Gujranwala	Male	2	Buffalo	4	605.942	Negative	Positive	Negative	Positive
PK-94	Gujranwala	Male	2	Buffalo	5	348.304	Negative	Positive	Negative	Negative	Negative	Positive
PK-94	Gujranwala	Male	2	Buffalo	6	245.607	Negative	Positive	Negative	Positive
PK-94	Gujranwala	Male	2	Buffalo	7	393.628	Negative	Positive	Negative	Positive
PK-95	Gujranwala	Male	3	Buffalo	1	392.826	Negative	Positive	Negative	Positive
PK-95	Gujranwala	Male	3	Buffalo	2	243.706	Negative	Positive	Negative	Positive
PK-95	Gujranwala	Male	3	Buffalo	3	345.403	Negative	Positive	Negative	Negative	Negative	Positive
PK-95	Gujranwala	Male	3	Buffalo	4	600.249	Negative	Positive	Negative	Positive
PK-95	Gujranwala	Male	3	Buffalo	5	356.928	Negative	Positive	Negative	Positive
PK-95	Gujranwala	Male	3	Buffalo	6	300.517	Negative	Positive	Negative	Positive
PK-95	Gujranwala	Male	3	Buffalo	7	247.081	Negative	Positive	Negative	Positive
PK-102	Gujranwala	Male	3	Buffalo	1	167.045	Negative	Positive	Negative	Positive
PK-102	Gujranwala	Male	3	Buffalo	2	670.394	Negative	Positive	Negative	Positive
PK-102	Gujranwala	Male	3	Buffalo	3	250.471	Negative	Positive	Negative	Positive
PK-102	Gujranwala	Male	3	Buffalo	4	207.094	Negative	Positive	Negative	Positive
PK-102	Gujranwala	Male	3	Buffalo	5	265.914	Negative	Positive	Negative	Negative	Negative	Positive
PK-102	Gujranwala	Male	3	Buffalo	6	235.844	Negative	Positive	Negative	Positive
PK-102	Gujranwala	Male	3	Buffalo	7	279.487	Negative	Positive	Negative	Positive
PK-103	Gujranwala	Male	3	Buffalo	1	281.484	Negative	Positive	Negative	Positive
PK-103	Gujranwala	Male	3	Buffalo	2	239.448	Negative	Positive	Negative	Positive
PK-103	Gujranwala	Male	3	Buffalo	3	263.419	Negative	Positive	Negative	Negative	Negative	Positive
PK-103	Gujranwala	Male	3	Buffalo	4	205.49	Negative	Positive	Negative	Positive
PK-103	Gujranwala	Male	3	Buffalo	5	248.174	Negative	Positive	Negative	Positive
PK-103	Gujranwala	Male	3	Buffalo	6	672.493	Negative	Positive	Negative	Positive
PK-103	Gujranwala	Male	3	Buffalo	7	165.54	Negative	Positive	Negative	Positive
PK-127	Shahpur	Female	4	Buffalo	1	153.403	Negative	Positive	Negative	Negative	Negative	Positive
PK-127	Shahpur	Female	4	Buffalo	2	158.432	Negative	Positive	Negative	Negative	Negative	Positive
PK-127	Shahpur	Female	4	Buffalo	3	145.188	Negative	Positive	Negative	Negative	Negative	Positive
PK-127	Shahpur	Female	4	Buffalo	4	890.52	Negative	Positive	Negative	Negative	Negative	Positive
PK-127	Shahpur	Female	4	Buffalo	5	692.73	Negative	Positive	Negative	Negative	Negative	Positive
PK-127	Shahpur	Female	4	Buffalo	6	392.659	Negative	Positive	Negative	Negative	Negative	Positive
PK-127	Shahpur	Female	4	Buffalo	7	460.903	Negative	Positive	Negative	Positive
PK-129	Shahpur	Female	4	Buffalo	1	462.309	Negative	Positive	Negative	Positive
PK-129	Shahpur	Female	4	Buffalo	2	390.956	Negative	Positive	Negative	Negative	Negative	Positive
PK-129	Shahpur	Female	4	Buffalo	3	695.037	Negative	Positive	Negative	Negative	Negative	Positive
PK-129	Shahpur	Female	4	Buffalo	4	146.881	Negative	Positive	Negative	Negative	Negative	Positive
PK-129	Shahpur	Female	4	Buffalo	5	885.25	Negative	Positive	Negative	Negative	Negative	Positive
PK-129	Shahpur	Female	4	Buffalo	6	160.234	Negative	Positive	Negative	Negative	Negative	Positive
PK-129	Shahpur	Female	4	Buffalo	7	150.304	Negative	Positive	Negative	Negative	Negative	Positive
PK-131	Shahpur	Female	4	Buffalo	1	173.525	Negative	Positive	Negative	Positive
PK-131	Shahpur	Female	4	Buffalo	2	425.924	Negative	Positive	Negative	Positive
PK-131	Shahpur	Female	4	Buffalo	3	170.304	Negative	Positive	Negative	Positive
PK-131	Shahpur	Female	4	Buffalo	4	310.003	Negative	Positive	Negative	Negative	Negative	Positive
PK-131	Shahpur	Female	4	Buffalo	5	521.944	Negative	Positive	Negative	Positive
PK-131	Shahpur	Female	4	Buffalo	6	125.942	Negative	Positive	Negative	Positive
PK-131	Shahpur	Female	4	Buffalo	7	250.723	Negative	Positive	Negative	Positive
PK-134	Shahpur	Freemartins	3.4	Buffalo	1	249.327	Negative	Positive	Negative	Positive
PK-134	Shahpur	Freemartins	3.4	Buffalo	2	123.249	Negative	Positive	Negative	Positive
PK-134	Shahpur	Freemartins	3.4	Buffalo	3	520.449	Negative	Positive	Negative	Positive
PK-134	Shahpur	Freemartins	3.4	Buffalo	4	312.3	Negative	Positive	Negative	Positive
PK-134	Shahpur	Freemartins	3.4	Buffalo	5	168.403	Negative	Positive	Negative	Positive
PK-134	Shahpur	Freemartins	3.4	Buffalo	6	426.429	Negative	Positive	Negative	Positive
PK-134	Shahpur	Freemartins	3.4	Buffalo	7	174.525	Negative	Positive	Negative	Positive
