# Supplementary material for: Multi-marker analysis of Fasciola gigantica from cattle and buffalo across Pakistan reveals high levels of genetic diversity and novel haplotypes
Source: Parasitology. 2025 Aug 8;152(10):1047–56. doi: 10.1017/S0031182025100693 (PMC12644955; doi:10.1017/S0031182025100693)
Supplement: Komal et al. supplementary material [file S0031182025100693sup001.zip › Supplemental File 5.xlsx]

## Sheet: BLAST results
Supplemental File 5: BLASTanalysis of the fabp primer sequences within the F. gigantica genome
Genome	Genomic Location	Overlapping Gene(s)	Length	Score	E-val	%ID
FABP_Clo-F
Fasciola gigantica (PRJNA230515 - Uganda_cow_1)	F_gigantica-1.0_Cont154:228207-228222		16	16	3.8	100
Fasciola gigantica (PRJNA230515 - Uganda_cow_1)	F_gigantica-1.0_Cont171:51759-51774	FGIG_01455	16	16	3.8	100
Fasciola gigantica (PRJNA230515 - Uganda_cow_1)	F_gigantica-1.0_Cont1795:166480-166495		16	16	3.8	100
Fasciola gigantica (PRJNA230515 - Uganda_cow_1)	F_gigantica-1.0_Cont4711:53391-53412	FABP-1	22	22	0.001	100
Fasciola gigantica (PRJNA230515 - Uganda_cow_1)	F_gigantica-1.0_Cont5446:109649-109665		17	17	0.96	100
Fasciola gigantica (PRJNA230515 - Uganda_cow_1)	F_gigantica-1.0_Cont5640:20865-20880	FGIG_11541	16	16	3.8	100
Fasciola gigantica (PRJNA230515 - Uganda_cow_1)	F_gigantica-1.0_Cont6509:29587-29602		16	16	3.8	100
Fasciola hepatica (PRJEB58756 - S)	FhHiC23_scaffold_1:31621513-31621528	FhHiC23_g369	16	16	3.8	100
Fasciola hepatica (PRJEB58756 - S)	FhHiC23_scaffold_1:35839752-35839773	FhHiC23_g417	22	22	0.001	100
Fasciola hepatica (PRJEB58756 - S)	FhHiC23_scaffold_6:113041009-113041024	FhHiC23_g13668	16	16	3.8	100
Fasciola hepatica (PRJEB58756 - S)	FhHiC23_scaffold_6:82994210-82994225		16	16	3.8	100
Fasciola hepatica (PRJEB58756 - S)	FhHiC23_scaffold_6:89394990-89395005		16	16	3.8	100
Fasciola hepatica (PRJNA179522)	F_hepatica-1.0_Cont1004:112225-112246	D915_003367	22	22	0.001	100
Fasciola hepatica (PRJNA179522)	F_hepatica-1.0_Cont12:623649-623664		16	16	3.8	100
Fasciola hepatica (PRJNA179522)	F_hepatica-1.0_Cont3601:69452-69467	D915_007913	16	16	3.8	100
Fasciola hepatica (PRJNA179522)	F_hepatica-1.0_Cont3785:27642-27657	D915_008151	16	16	3.8	100
Fasciola hepatica (PRJNA179522)	F_hepatica-1.0_Cont7:364304-364319		16	16	3.8	100
FABP_Clo-R
Fasciola gigantica (PRJNA230515 - Uganda_cow_1)	F_gigantica-1.0_Cont10868:477-492		16	16	3	100
Fasciola gigantica (PRJNA230515 - Uganda_cow_1)	F_gigantica-1.0_Cont1256:140694-140709		16	16	3	100
Fasciola gigantica (PRJNA230515 - Uganda_cow_1)	F_gigantica-1.0_Cont1345:180557-180572	FGIG_02412	16	16	3	100
Fasciola gigantica (PRJNA230515 - Uganda_cow_1)	F_gigantica-1.0_Cont2012:17213-17232		20	16	3	95
Fasciola gigantica (PRJNA230515 - Uganda_cow_1)	F_gigantica-1.0_Cont2658:74354-74369	FGIG_09539	16	16	3	100
Fasciola gigantica (PRJNA230515 - Uganda_cow_1)	F_gigantica-1.0_Cont2713:175306-175321		16	16	3	100
Fasciola gigantica (PRJNA230515 - Uganda_cow_1)	F_gigantica-1.0_Cont3403:71829-71844		16	16	3	100
Fasciola gigantica (PRJNA230515 - Uganda_cow_1)	F_gigantica-1.0_Cont4020:9386-9401		16	16	3	100
Fasciola gigantica (PRJNA230515 - Uganda_cow_1)	F_gigantica-1.0_Cont4171:244240-244256		17	17	0.77	100
Fasciola gigantica (PRJNA230515 - Uganda_cow_1)	F_gigantica-1.0_Cont4711:52804-52824	FABP-1	21	21	0.0032	100
Fasciola gigantica (PRJNA230515 - Uganda_cow_1)	F_gigantica-1.0_Cont5183:6549-6564		16	16	3	100
Fasciola gigantica (PRJNA230515 - Uganda_cow_1)	F_gigantica-1.0_Cont635:304710-304725		16	16	3	100
Fasciola gigantica (PRJNA230515 - Uganda_cow_1)	F_gigantica-1.0_Cont76:359016-359034		19	19	0.049	100
Fasciola gigantica (PRJNA230515 - Uganda_cow_1)	F_gigantica-1.0_Cont8389:26492-26507		16	16	3	100
Fasciola gigantica (PRJNA230515 - Uganda_cow_1)	F_gigantica-1.0_Cont8459:20308-20323		16	16	3	100
Fasciola hepatica (PRJEB58756 - S)	FhHiC23_scaffold_12:469067-469083		17	17	0.77	100
Fasciola hepatica (PRJEB58756 - S)	FhHiC23_scaffold_177:46331-46346		16	16	3	100
Fasciola hepatica (PRJEB58756 - S)	FhHiC23_scaffold_1:35839164-35839184	FhHiC23_g417	21	21	0.0032	100
Fasciola hepatica (PRJEB58756 - S)	FhHiC23_scaffold_1:65130370-65130385		16	16	3	100
Fasciola hepatica (PRJEB58756 - S)	FhHiC23_scaffold_2:120433462-120433478	FhHiC23_g6041	17	17	0.77	100
Fasciola hepatica (PRJEB58756 - S)	FhHiC23_scaffold_3:19553647-19553662	FhHiC23_g6982	16	16	3	100
Fasciola hepatica (PRJEB58756 - S)	FhHiC23_scaffold_3:36351850-36351865	FhHiC23_g7169	16	16	3	100
Fasciola hepatica (PRJEB58756 - S)	FhHiC23_scaffold_3:88591042-88591061		20	16	3	95
Fasciola hepatica (PRJEB58756 - S)	FhHiC23_scaffold_4:119945316-119945331		16	16	3	100
Fasciola hepatica (PRJEB58756 - S)	FhHiC23_scaffold_4:119957137-119957152		16	16	3	100
Fasciola hepatica (PRJEB58756 - S)	FhHiC23_scaffold_4:119968964-119968979		16	16	3	100
Fasciola hepatica (PRJEB58756 - S)	FhHiC23_scaffold_4:119992352-119992367		16	16	3	100
Fasciola hepatica (PRJEB58756 - S)	FhHiC23_scaffold_4:120003004-120003019		16	16	3	100
Fasciola hepatica (PRJEB58756 - S)	FhHiC23_scaffold_5:53615183-53615198		16	16	3	100
Fasciola hepatica (PRJEB58756 - S)	FhHiC23_scaffold_5:88582797-88582812		16	16	3	100
Fasciola hepatica (PRJEB58756 - S)	FhHiC23_scaffold_6:34858955-34858970		16	16	3	100
Fasciola hepatica (PRJEB58756 - S)	FhHiC23_scaffold_7:39460290-39460307		18	18	0.19	100
Fasciola hepatica (PRJEB58756 - S)	FhHiC23_scaffold_8:13291076-13291091		16	16	3	100
Fasciola hepatica (PRJEB58756 - S)	FhHiC23_scaffold_9:66984039-66984054		16	16	3	100
Fasciola hepatica (PRJNA179522)	F_hepatica-1.0_Cont1004:112814-112834	D915_003367	21	21	0.0032	100
Fasciola hepatica (PRJNA179522)	F_hepatica-1.0_Cont1004:202057-202072		16	16	3	100
Fasciola hepatica (PRJNA179522)	F_hepatica-1.0_Cont10361:174-190		17	17	0.77	100
Fasciola hepatica (PRJNA179522)	F_hepatica-1.0_Cont1646:162255-162272		18	18	0.19	100
Fasciola hepatica (PRJNA179522)	F_hepatica-1.0_Cont1837:82406-82422	D915_005136	17	17	0.77	100
Fasciola hepatica (PRJNA179522)	F_hepatica-1.0_Cont372:251639-251658		20	16	3	95
Fasciola hepatica (PRJNA179522)	F_hepatica-1.0_Cont4465:10390-10405		16	16	3	100
Fasciola hepatica (PRJNA179522)	F_hepatica-1.0_Cont5249:43787-43802		16	16	3	100
Fasciola hepatica (PRJNA179522)	F_hepatica-1.0_Cont5730:14313-14332		20	16	3	95
Fasciola hepatica (PRJNA179522)	F_hepatica-1.0_Cont6229:34632-34647	D915_009716	16	16	3	100
Fasciola hepatica (PRJNA179522)	F_hepatica-1.0_Cont646:247568-247583	D915_002496	16	16	3	100
Fasciola hepatica (PRJNA179522)	F_hepatica-1.0_Cont6578:28563-28578		16	16	3	100
Fasciola hepatica (PRJNA179522)	F_hepatica-1.0_Cont6581:42063-42078		16	16	3	100
Fasciola hepatica (PRJNA179522)	F_hepatica-1.0_Cont83:451416-451431		16	16	3	100
Fas_FABP_F
Fasciola gigantica (PRJNA230515 - Uganda_cow_1)	F_gigantica-1.0_Cont0:587977-587991		15	15	6	100
Fasciola gigantica (PRJNA230515 - Uganda_cow_1)	F_gigantica-1.0_Cont1000:131460-131474	FGIG_03100	15	15	6	100
Fasciola gigantica (PRJNA230515 - Uganda_cow_1)	F_gigantica-1.0_Cont1202:294380-294394		15	15	6	100
Fasciola gigantica (PRJNA230515 - Uganda_cow_1)	F_gigantica-1.0_Cont14841:6380-6394		15	15	6	100
Fasciola gigantica (PRJNA230515 - Uganda_cow_1)	F_gigantica-1.0_Cont1567:138327-138341	FGIG_02255	15	15	6	100
Fasciola gigantica (PRJNA230515 - Uganda_cow_1)	F_gigantica-1.0_Cont1640:194884-194898		15	15	6	100
Fasciola gigantica (PRJNA230515 - Uganda_cow_1)	F_gigantica-1.0_Cont1864:186325-186339	FGIG_05114	15	15	6	100
Fasciola gigantica (PRJNA230515 - Uganda_cow_1)	F_gigantica-1.0_Cont1896:199749-199763	FGIG_04571	15	15	6	100
Fasciola gigantica (PRJNA230515 - Uganda_cow_1)	F_gigantica-1.0_Cont1959:115863-115877		15	15	6	100
Fasciola gigantica (PRJNA230515 - Uganda_cow_1)	F_gigantica-1.0_Cont2857:13954-13969	FGIG_08814	16	16	1.5	100
Fasciola gigantica (PRJNA230515 - Uganda_cow_1)	F_gigantica-1.0_Cont3355:36447-36461		15	15	6	100
Fasciola gigantica (PRJNA230515 - Uganda_cow_1)	F_gigantica-1.0_Cont37:520994-521008	FGIG_00905	15	15	6	100
Fasciola gigantica (PRJNA230515 - Uganda_cow_1)	F_gigantica-1.0_Cont4003:69809-69823		15	15	6	100
Fasciola gigantica (PRJNA230515 - Uganda_cow_1)	F_gigantica-1.0_Cont4437:114923-114937	FGIG_07467, FGIG_07468	15	15	6	100
Fasciola gigantica (PRJNA230515 - Uganda_cow_1)	F_gigantica-1.0_Cont467:215058-215072		15	15	6	100
Fasciola gigantica (PRJNA230515 - Uganda_cow_1)	F_gigantica-1.0_Cont4711:53927-53944	FABP-1	18	18	0.097	100
Fasciola gigantica (PRJNA230515 - Uganda_cow_1)	F_gigantica-1.0_Cont5188:13488-13504	FGIG_07356	17	17	0.38	100
Fasciola gigantica (PRJNA230515 - Uganda_cow_1)	F_gigantica-1.0_Cont544:201407-201421		15	15	6	100
Fasciola gigantica (PRJNA230515 - Uganda_cow_1)	F_gigantica-1.0_Cont5716:47867-47883		17	17	0.38	100
Fasciola gigantica (PRJNA230515 - Uganda_cow_1)	F_gigantica-1.0_Cont593:182188-182205	FGIG_02848	18	18	0.097	100
Fasciola gigantica (PRJNA230515 - Uganda_cow_1)	F_gigantica-1.0_Cont593:202817-202834	FGIG_02849	18	18	0.097	100
Fasciola gigantica (PRJNA230515 - Uganda_cow_1)	F_gigantica-1.0_Cont59:338355-338369		15	15	6	100
Fasciola gigantica (PRJNA230515 - Uganda_cow_1)	F_gigantica-1.0_Cont59:344811-344825		15	15	6	100
Fasciola gigantica (PRJNA230515 - Uganda_cow_1)	F_gigantica-1.0_Cont6812:15979-15993		15	15	6	100
Fasciola gigantica (PRJNA230515 - Uganda_cow_1)	F_gigantica-1.0_Cont850:103456-103470		15	15	6	100
Fasciola gigantica (PRJNA230515 - Uganda_cow_1)	F_gigantica-1.0_Cont9994:6949-6963		15	15	6	100
Fasciola hepatica (PRJEB58756 - S)	FhHiC23_scaffold_10:66476836-66476851		16	16	1.5	100
Fasciola hepatica (PRJEB58756 - S)	FhHiC23_scaffold_14:2708767-2708781	FhHiC23_g4533	15	15	6	100
Fasciola hepatica (PRJEB58756 - S)	FhHiC23_scaffold_14:2775713-2775727		15	15	6	100
Fasciola hepatica (PRJEB58756 - S)	FhHiC23_scaffold_1:175313446-175313460	FhHiC23_g2345	15	15	6	100
Fasciola hepatica (PRJEB58756 - S)	FhHiC23_scaffold_1:34535349-34535363	FhHiC23_g404	15	15	6	100
Fasciola hepatica (PRJEB58756 - S)	FhHiC23_scaffold_1:35840289-35840306	FhHiC23_g417	18	18	0.097	100
Fasciola hepatica (PRJEB58756 - S)	FhHiC23_scaffold_5:35487732-35487748	FhHiC23_g11005	17	17	0.38	100
Fasciola hepatica (PRJEB58756 - S)	FhHiC23_scaffold_6:17744575-17744589		15	15	6	100
Fasciola hepatica (PRJEB58756 - S)	FhHiC23_scaffold_6:26553252-26553266		15	15	6	100
Fasciola hepatica (PRJEB58756 - S)	FhHiC23_scaffold_6:47723247-47723262		16	16	1.5	100
Fasciola hepatica (PRJEB58756 - S)	FhHiC23_scaffold_6:86841579-86841593	FhHiC23_g13350	15	15	6	100
Fasciola hepatica (PRJEB58756 - S)	FhHiC23_scaffold_7:31186299-31186313		15	15	6	100
Fasciola hepatica (PRJEB58756 - S)	FhHiC23_scaffold_9:25933736-25933751		16	16	1.5	100
Fasciola hepatica (PRJNA179522)	F_hepatica-1.0_Cont1004:111692-111709	D915_003367	18	18	0.097	100
Fasciola hepatica (PRJNA179522)	F_hepatica-1.0_Cont1285:162345-162359		15	15	6	100
Fasciola hepatica (PRJNA179522)	F_hepatica-1.0_Cont1335:170412-170428	D915_004118	17	17	0.38	100
Fasciola hepatica (PRJNA179522)	F_hepatica-1.0_Cont1775:148989-149003		15	15	6	100
Fasciola hepatica (PRJNA179522)	F_hepatica-1.0_Cont1804:32338-32352	D915_005310	15	15	6	100
Fasciola hepatica (PRJNA179522)	F_hepatica-1.0_Cont1975:12516-12530		15	15	6	100
Fasciola hepatica (PRJNA179522)	F_hepatica-1.0_Cont3918:62420-62435		16	16	1.5	100
Fasciola hepatica (PRJNA179522)	F_hepatica-1.0_Cont4038:73520-73534	D915_008355	15	15	6	100
Fasciola hepatica (PRJNA179522)	F_hepatica-1.0_Cont485:314658-314673		16	16	1.5	100
Fasciola hepatica (PRJNA179522)	F_hepatica-1.0_Cont597:309846-309861		16	16	1.5	100
Fasciola hepatica (PRJNA179522)	F_hepatica-1.0_Cont672:50324-50338		15	15	6	100
Fasciola hepatica (PRJNA179522)	F_hepatica-1.0_Cont7239:7989-8004		16	16	1.5	100
Fasciola hepatica (PRJNA179522)	F_hepatica-1.0_Cont94:21800-21814		15	15	6	100
Fasciola hepatica (PRJNA179522)	F_hepatica-1.0_Cont94:27617-27631		15	15	6	100
Fasciola hepatica (PRJNA179522)	F_hepatica-1.0_Cont9692:15621-15635		15	15	6	100
Fh_FABP_R
Fasciola gigantica (PRJNA230515 - Uganda_cow_1)	F_gigantica-1.0_Cont10197:6630-6645		16	16	1.5	100
Fasciola gigantica (PRJNA230515 - Uganda_cow_1)	F_gigantica-1.0_Cont19:770956-770970		15	15	6	100
Fasciola gigantica (PRJNA230515 - Uganda_cow_1)	F_gigantica-1.0_Cont3628:17858-17873		16	16	1.5	100
Fasciola hepatica (PRJEB58756 - S)	FhHiC23_scaffold_10:55874578-55874592		15	15	6	100
Fasciola hepatica (PRJEB58756 - S)	FhHiC23_scaffold_1:234678608-234678622	FhHiC23_g3063	15	15	6	100
Fasciola hepatica (PRJEB58756 - S)	FhHiC23_scaffold_1:32220759-32220773	FhHiC23_g377	15	15	6	100
Fasciola hepatica (PRJEB58756 - S)	FhHiC23_scaffold_1:35838356-35838374	FhHiC23_g417	19	19	0.025	100
Fasciola hepatica (PRJEB58756 - S)	FhHiC23_scaffold_5:106472212-106472226		15	15	6	100
Fasciola hepatica (PRJEB58756 - S)	FhHiC23_scaffold_5:122780870-122780884		15	15	6	100
Fasciola hepatica (PRJNA179522)	F_hepatica-1.0_Cont1004:113624-113642	D915_003367	19	19	0.025	100
Fasciola hepatica (PRJNA179522)	F_hepatica-1.0_Cont12085:377-391		15	15	6	100
Fasciola hepatica (PRJNA179522)	F_hepatica-1.0_Cont1237:35065-35079	D915_004045	15	15	6	100
Fasciola hepatica (PRJNA179522)	F_hepatica-1.0_Cont15065:36803-36817		15	15	6	100
Fasciola hepatica (PRJNA179522)	F_hepatica-1.0_Cont1605:120023-120037		15	15	6	100
Fasciola hepatica (PRJNA179522)	F_hepatica-1.0_Cont21486:353-368		16	16	1.5	100
Fasciola hepatica (PRJNA179522)	F_hepatica-1.0_Cont26:29150-29164		15	15	6	100
Fasciola hepatica (PRJNA179522)	F_hepatica-1.0_Cont366:359263-359278		16	16	1.5	100
Fasciola hepatica (PRJNA179522)	F_hepatica-1.0_Cont370:164758-164772		15	15	6	100
Fg_FABP_R
Fasciola gigantica (PRJNA230515 - Uganda_cow_1)	F_gigantica-1.0_Cont2763:90715-90730		16	16	1.5	100
Fasciola gigantica (PRJNA230515 - Uganda_cow_1)	F_gigantica-1.0_Cont4167:25305-25319		15	15	6	100
Fasciola gigantica (PRJNA230515 - Uganda_cow_1)	F_gigantica-1.0_Cont4711:51985-52003	FABP-1	19	19	0.025	100
Fasciola gigantica (PRJNA230515 - Uganda_cow_1)	F_gigantica-1.0_Cont572:104490-104508		19	15	6	94.7
Fasciola gigantica (PRJNA230515 - Uganda_cow_1)	F_gigantica-1.0_Cont58:405449-405464		16	16	1.5	100
Fasciola hepatica (PRJEB58756 - S)	FhHiC23_scaffold_1:116668235-116668249		15	15	6	100
Fasciola hepatica (PRJEB58756 - S)	FhHiC23_scaffold_1:117276144-117276158	FhHiC23_g1506	15	15	6	100
Fasciola hepatica (PRJEB58756 - S)	FhHiC23_scaffold_2:45692553-45692567		15	15	6	100
Fasciola hepatica (PRJEB58756 - S)	FhHiC23_scaffold_2:90372142-90372156	FhHiC23_g5664	15	15	6	100
Fasciola hepatica (PRJEB58756 - S)	FhHiC23_scaffold_2:93363220-93363234		15	15	6	100
Fasciola hepatica (PRJEB58756 - S)	FhHiC23_scaffold_3:113342111-113342125		15	15	6	100
Fasciola hepatica (PRJEB58756 - S)	FhHiC23_scaffold_4:345468-345482		15	15	6	100
Fasciola hepatica (PRJEB58756 - S)	FhHiC23_scaffold_6:75282250-75282264	FhHiC23_g13193	15	15	6	100
Fasciola hepatica (PRJEB58756 - S)	FhHiC23_scaffold_6:85761922-85761936		15	15	6	100
Fasciola hepatica (PRJNA179522)	F_hepatica-1.0_Cont1109:12725-12739		15	15	6	100
Fasciola hepatica (PRJNA179522)	F_hepatica-1.0_Cont1311:40770-40784	D915_004239	15	15	6	100
Fasciola hepatica (PRJNA179522)	F_hepatica-1.0_Cont1520:48022-48036		15	15	6	100
Fasciola hepatica (PRJNA179522)	F_hepatica-1.0_Cont3302:53426-53440		15	15	6	100
Fasciola hepatica (PRJNA179522)	F_hepatica-1.0_Cont339:231401-231415	inx	15	15	6	100
Fasciola hepatica (PRJNA179522)	F_hepatica-1.0_Cont57:100179-100193		15	15	6	100
Fasciola hepatica (PRJNA179522)	F_hepatica-1.0_Cont720:93763-93777	D915_002577	15	15	6	100
